# Supplementary material for: Mutagenesis Objective Search and Selection Tool (MOSST): an algorithm to predict structure-function related mutations in proteins
Source: BMC Bioinformatics. 2011 Apr 27;12:122. doi: 10.1186/1471-2105-12-122 (PMC3123232; doi:10.1186/1471-2105-12-122)
Supplement: Additional file 2 — MOSST Essential Files.zip (ZIP format); compressed file including all routines for the MATLAB GUI implementation of MOSST and exemplary alignment files for family 16 glycosyl hydrolases. [file 1471-2105-12-122-S2.ZIP]

Archive with 53 entries (46 files):
- MOSST Essential Files/
- MOSST Essential Files/.DS_Store
- __MACOSX/
- __MACOSX/MOSST Essential Files/
- __MACOSX/MOSST Essential Files/._.DS_Store
- MOSST Essential Files/Exemplary alignments/
- MOSST Essential Files/Exemplary alignments/.DS_Store
- __MACOSX/MOSST Essential Files/Exemplary alignments/
- __MACOSX/MOSST Essential Files/Exemplary alignments/._.DS_Store
- MOSST Essential Files/Exemplary alignments/Alignment-lam.txt
- MOSST Essential Files/Exemplary alignments/Alignment-lich.txt
- MOSST Essential Files/Exemplary alignments/Alignment.txt
- MOSST Essential Files/MATLAB Files/
- MOSST Essential Files/MATLAB Files/arbolclasaa.m
- MOSST Essential Files/MATLAB Files/barh_2.m
- MOSST Essential Files/MATLAB Files/barsig_1.m
- __MACOSX/MOSST Essential Files/MATLAB Files/
- __MACOSX/MOSST Essential Files/MATLAB Files/._barsig_1.m
- MOSST Essential Files/MATLAB Files/barsig_2.m
- __MACOSX/MOSST Essential Files/MATLAB Files/._barsig_2.m
- MOSST Essential Files/MATLAB Files/clasifsig.m
- __MACOSX/MOSST Essential Files/MATLAB Files/._clasifsig.m
- MOSST Essential Files/MATLAB Files/dendrogram2.m
- __MACOSX/MOSST Essential Files/MATLAB Files/._dendrogram2.m
- MOSST Essential Files/MATLAB Files/Dif_val_suces.fig
- MOSST Essential Files/MATLAB Files/Dif_val_suces.m
- __MACOSX/MOSST Essential Files/MATLAB Files/._Dif_val_suces.m
- MOSST Essential Files/MATLAB Files/Elim_red.fig
- MOSST Essential Files/MATLAB Files/Elim_red.m
- MOSST Essential Files/MATLAB Files/elimredund2.m
- MOSST Essential Files/MATLAB Files/Grafs_obj_mut.fig
- MOSST Essential Files/MATLAB Files/Grafs_obj_mut.m
- __MACOSX/MOSST Essential Files/MATLAB Files/._Grafs_obj_mut.m
- MOSST Essential Files/MATLAB Files/Imprimir_grafico.fig
- MOSST Essential Files/MATLAB Files/Imprimir_grafico.m
- MOSST Essential Files/MATLAB Files/Ingr_alin.fig
- MOSST Essential Files/MATLAB Files/Ingr_alin.m
- MOSST Essential Files/MATLAB Files/leealin.m
- MOSST Essential Files/MATLAB Files/leematriz.m
- MOSST Essential Files/MATLAB Files/minpositivo.m
- MOSST Essential Files/MATLAB Files/MOSST.m
- MOSST Essential Files/MATLAB Files/No_existe_alin.fig
- MOSST Essential Files/MATLAB Files/No_existe_prot.fig
- MOSST Essential Files/MATLAB Files/Prob_mut.fig
- MOSST Essential Files/MATLAB Files/Prob_mut.m
- __MACOSX/MOSST Essential Files/MATLAB Files/._Prob_mut.m
- MOSST Essential Files/MATLAB Files/Prob_mut_imp.fig
- MOSST Essential Files/MATLAB Files/Prob_mut_imp.m
- MOSST Essential Files/MATLAB Files/Procesando.fig
- MOSST Essential Files/MATLAB Files/proponmut2.m
- MOSST Essential Files/MATLAB Files/sigdifvar2.m
- MOSST Essential Files/MATLAB Files/sigvar2.m
- MOSST Essential Files/MATLAB Files/stairs2.m
