# Supplementary material for: Mutagenesis Objective Search and Selection Tool (MOSST): an algorithm to predict structure-function related mutations in proteins
Source: BMC Bioinformatics. 2011 Apr 27;12:122. doi: 10.1186/1471-2105-12-122 (PMC3123232; doi:10.1186/1471-2105-12-122)
Supplement: Additional file 2 — MOSST Essential Files.zip (ZIP format); compressed file including all routines for the MATLAB GUI implementation of MOSST and exemplary alignment files for family 16 glycosyl hydrolases. [file 1471-2105-12-122-S2.ZIP › MOSST Essential Files/Exemplary alignments/Alignment-lam.txt]

(AF052745)AAAPGDLLWSDEFDGAAGSAPNPAVWNHETG--------AHGWGNAELQNYTAS------RANSALDGQGNLVIT--------------------------------ARRE--GD-------GSYTSARMTTQGK-----------YQPQ-YGRIEARIQIPRGQGIWPAFWMLG--GSFPGTPWPSSGEIDIMENVGFEPHRVHGTVHG--PGYSGGS-GITGMYQHPQG-----------WS-FADTFHTFAVDWKPGEITWFVDGQQFHRVTRA----------------S--VGAN---AWVFDQPFFLILNVAVGGQ---WPGYP--------------------DGTTQLP------QQMKVDYVRVYDNGS
(U56935)AVTPESLAWSDEFDGAAGSAPNPDVWNHETG--------AGGWGNAELQNYTTS------RVNSALDGQGNLVIT--------------------------------ALQE--SD-------GSYTSARLTTQGN-----------VQPQ-FGRIEARIQIPRGQGIWSAFWMVG--ANLPDTPWPTSGEIDIMENVGNAPHEVHGTVHG--PGYSGDN-GIMGTYQHPQG-----------WS-FADDFHTFGIDWTPGEITWLVDGQEYHRVTTA----------------D--VGAN---QWVFDQPFFLILNVAIGGQ---WPGNP--------------------DATTPFP------QQMKVDYVRVYDNAT
(Z47974)------LVWSQEFD---DGVIDPNVWNFEIGNGHAKG--IPGWGNAELEYYTD---------KNAFVENGCLVIE--------------------------------ARKEQVSD---EYGTYDYTSARITTEGK-----------FEIK-YGKIEIRAKLPKGKGIWPALWMLG--NNIGEVGWPTCGEIDIMEMLGHDTRTVLRTAHG--PGYSGGA-SIGVAYHLPEE-----------VPDFSEDFHVFSIEWDENEVEWYVDGQLYHVLSKD----------------E--LAELGL-EWVFDHPFFLILNVAMGGY---WPGYP--------------------DETTQFP------QRMYIDYIRVY----
(AE001690)------LVWSQEFD---DGVIDPNIWNFEIGNGHAKG--IPGWGNGELEYYTD---------ENAFVENGCLVIE--------------------------------ARKEQVSD---EYGTYDYTSARMTTEGK-----------FEIK-YGKIEIRAKLPKGKGIWPALWMLG--NNIGEVGWPTCGEIDIMEMLGHDTRTVYGTAHG--PGYSGGA-SIGVAYHLPEG-----------VPDFSEDFHIFSIEWDEDEVEWYVDGQLYHVLSKD----------------E--LAELGL-EWVFDHPFFLILNVAVGGY---WPGYP--------------------DETTQFP------QRMYIDYIRVY----
(AF013169)------LIWHDEFE---GSEVNKEYWTFEKGNGIAYG--IPGWGNGELEYYAE---------NNTYIVNGTLVIE--------------------------------ARKEIITDP--NEGTFLYTSSRLKTEGK-----------VEFSPPVVVEARIKLPKGKGLWPAFWMLG--SNIREVGWPNCGEIDIMEFLGHEPRTIHGTVHG--PGYSGSK-GITRAYTLPEG-----------VPDFTEDFHVFGIVWYPDKIKWYVDGTFYHEVTKE----------------Q--VEAMGY-EWVFDKPFYIILNLAVGGY---WPGNP--------------------DATTPFP------AKMVVDYVRVY----
(AF047003)-----ELVWSDEFDYN--GLPDPAKWDYDVG--------GHGWGNQELQYYTRA------RIENARVGGGVLIIE--------------------------------ARRES-------YEGREYTSARLVTRGK-----------ASWT-YGRFEIRARLPSGRGTWPAIWMLPDRQTYGSAYWPDNGEIDIMEHVGFNPDVVHGTVH------------T-KAYNHLLGTQRG---GSIRVPTARTDFHVYAIEWTPEEIRWFVDDSLYYRFPNER-------------LTN--PEADWR-HWPFDQPFHLIMNIAVGGT---WGGQQG-------------------VDPEAFP------AQLVVDYVRVY----
(JN0772)-----NLIWQDEFN---GTALDQSKWNYETGYYLNDDPNTWGWGNSELQHYTDR-------AQNVFVQDGKLNIK--------------------------------ALNEPKSFPQDPSRYAQYSSGKINTKDH-----------FSLK-YGRVDFRAKLPTGNGIWPALWMLPQDNVYG--TWASSGEIDVMEAKGRLPGSTSGAVHF--GGQWPTNRYLSGEYHFPEG------------QTFANDYHVYSVVWEEDNIKWYVDGKFFFKVTRDQ-------------WYS--AAAPNNPNAPFDQPFYLIMNLAIGGT---FDGGRT-------------------PDPSDIP------ATMQVDYVRVYKEG-
(P23903)AIAGMNLIWQDEFN---GTTLDTSKWNYETGYYLNNDPATWGWGNAELQHYTNS-------TQNVYVQDGKLNIK--------------------------------AMNDSKSFPQDPNRYAQYSSGKINTKDK-----------LSLK-YGRVDFRAKLPTGDGVWPALWMLPKDSVYG--TWAASGEIDVMEARGRLPGSVSGTIHF--GGQWPVNQSSGGDYHFPEG------------QTFANDYHVYSVVWEEDNIKWYVDGKFFYKVTNQQ-------------WYS--TAAPNNPNAPFDEPFYLIMNLAVGGN---FDGGRT-------------------PNASDIP------ATMQVDYVRVY----
(U49711)------LIFQEEFDS-----FNLDIWEHEMTAG--------GGGNWEFEYYTNNRS-------NSYVRDGKLFIKPTLTTDKLGEGSLSSGTLDLWGSSPANLCTGNAWYGCSRTGSNDNLLNPIQSARLRTVES-----------FSFK-YGRLEVEAKLPTGDWLWPAIWLLPKHNGYG--EWPASGEIDLVESRGNADIKDADGLSAG---------VDQMGSTMHWG-----------------PFWPLNGYPKTHATKFYVDDELLLNVDPATGFWDLGEFENDAPGIDNPWAYNPNKLTPFDQEFYLILNVAVGGVNYFGDGLTYTPAKPWSNDSPTASKDFWSDFNTWYPTWNGEEAAMQVNYVRVY----
(U42580)----------------------------------------------------------------------------------------------------------------------------YTSARINTKTTGGHWYPGMEVNGTTWNTIRVEARLKAPRGPGVVGAFWMLPIDN-------SCFPEIDIFETPYCER-ASMGTWYVN--------------KDVPRGISKHGTTITESYDKFCDEYVTYAVEWNADYIAFYAGDAETPVFVTGKEIWAG-------------KCDANDTDAPYNRPFYIILNTSIGS---AWGGIPLN--------------------D-IFP------AVLDVDYVRV-----
