# Supplementary material for: Mutagenesis Objective Search and Selection Tool (MOSST): an algorithm to predict structure-function related mutations in proteins
Source: BMC Bioinformatics. 2011 Apr 27;12:122. doi: 10.1186/1471-2105-12-122 (PMC3123232; doi:10.1186/1471-2105-12-122)
Supplement: Additional file 2 — MOSST Essential Files.zip (ZIP format); compressed file including all routines for the MATLAB GUI implementation of MOSST and exemplary alignment files for family 16 glycosyl hydrolases. [file 1471-2105-12-122-S2.ZIP › MOSST Essential Files/Exemplary alignments/Alignment-lich.txt]

(P45798)-----ELVWSDEFDYS--GLPDPEKWDYDVG--------GHGWGNQELQYYTRA------RIENARVGGGVLIIE--------------------------------ARHEP-------YEGREYTSARLVTRGK-----------ASWT-YGRFEIRARLPSGRGTWPAIWMLPDRQTYGSAYWPDNGEIDIMEHVGFNPDVVHGTVH------------T-KAYNHLLGTQRG---GSIRVPTARTDFHVYAIEWTPEEIRWFVDDSLYYRFPNER-------------LTD--PEADWR-HWPFDQPFHLIMNIAVGGA---WGGQQG-------------------VDPEAFP------AQLVVDYVRVY----
(AJ225896)-------------DGTSGVWDPKYWWAPEKG--------ATLTGNDELQWYVNPTYQPTASANPFSVTDGVLTIT--------------------------------AKPASQAIQAETNG-YDYTSGMLTTYSS-----------FAQT-YGYFEMRADMPDDQGAWPAFWLLP-----GDGTWPP--ELDVVEMHGQDPNTVIATVHSNETG-SQTSIASAARVTDTSG------------------FHKYGVLWTEEEIVWYFDDAAIARADTP---------------------------SDMHDPMYMLVNLAIGG----MAGPP--------------------TDGLMGG------AEMKVDYVKAY----
(U89164)-------------------------WAPEKG--------ATLSSNGEQQWYINPSYEPTASVNPFSVNNGVLTIT--------------------------------AAPASEAIQAEING-YDYTSGMLTTYSS-----------FAQT-YGYFEMRADMPDDQGVWPAFWLLP-----ADGSWPP--ELDVVEMRGQDSNTVIATVHSNETG-SRTSIENSVKVADASG------------------FHTYGVLWTEEEIVWYFDDAAIARADTP---------------------------SDMHDPMYMLVNLAVGG----IAGTP--------------------RDGLADG------SEMKIDYIKAY----
(P07980)---------------------NSGLWQKADG-----------YSNGDMFNCTWRANNVS----MTSLGEMRLALT--------------------------------SPSYN-----------KFDCGENRS--------------VQTYGYGLYEVRMKPAKNTGIVSSFFTYTGPT-----EGTPWDEIDI-EFLGKDTTKVQFNYYTNGAG--------NHEKFADLG------------FDAANAYHTYAFDWQPNSIKWYVDGQLKHTAT-------------------------------------------------------------------------------------------------------
(U60830)---------------------NSGLWQKADG-----------YSNGDMFNSTWRADNVS----MTSSGEMRLALT--------------------------------SPSYN-----------KFDCGENRS--------------VQTYGYGLYEVRMKPAKNTGIVSSFFTYTGPT-----EGTPWDEIDI-EFLGKDTTKVQFNYYTNGAE--------NHEKLADLG------------FDAANAYHTYAFDWQPNSIKWYVDWQLKHTAT-------------------------------------------------------------------------------------------------------
(X00754)---------------------NSGFWQKADG-----------YSNGNMFNCTWRANNVS----MTSLGEMRLALT--------------------------------SPAYN-----------KFDCGENRS--------------VQTYGYGLYEVRMKPAKNTGIVSSFFTYTGPT-----DGTPWDEIDI-EFLGKDTTKVQFNYYTNGAG--------NHEKIVDLG------------FDAANAYHTYAFDWQPNSIKWYVDGQLKHTAT-------------------------------------------------------------------------------------------------------
(Z25877)---------------------NSGLWQKADG-----------YSDGNMFNCTWRANNVS----MTSLGEMRLALT--------------------------------SPSYN-----------KFDCGENRS--------------VQTYGYGLYEVRMKPAKNTGIVSSFFTYTGPT-----EGTPWDEIDI-EFLGKDTTKVQFNYYTNGAG--------NHEKFADLG------------FDAANAYHTYAFDWQPGYIKWYVDGVLKHTATAN----------------------------IPSTPGKIMMNLWNGTG---VDDWLGS------------------YNG-ANP------LYAEYDWVKYTSN--
(P27051)-------------------NYNTGLWQKADG-----------YSNGNMFNCTWRANNVS----MTSLGEMRLSLT--------------------------------SPSYN-----------KFDCGENRS--------------VQTYGYGLYEVNMKPAKNVGIVSSFFTYTGPT-----DGTPWDEIDI-EFLGKDTTKVQFNYYTNGVG--------NHEKIVNLG------------FDAANSYHTYAFDWQPNSIKWYVDGQLKHTATTQ----------------------------IPQTPGKIMMNLWNGAG---VDEWLGS------------------YNG-VTP------LSRSLHWVRYTK---
(Z25873)---------------------NPSTWEKADG-----------YSNGGVFNCTWRANNVN----FTNDGKLKLGLT--------------------------------SSAYN-----------KFDCAEYRS--------------TNIYGYGLYEVSMKPAKNTGIVSSFFTYTGPA-----HGTQWDEIDI-EFLGKDTTKVQFNYYTNGVG--------GHEKVISLG------------FDASKGFHTYAFDWQPGYIKWYVDGVLKHTATAN----------------------------IPSTPGKIMMNLWNGTG---VDDWLGS------------------YNG-ANP------LYAEYDWVKYTSN--
(Z25875)---------------------NPSTWEKADG-----------YSNGGVFNCTWRANNVN----FTNDGKLKLGLT--------------------------------SSAYN-----------KFDCAEYRS--------------TNIYGYGLYEVSMKPAKNTGIVSSFFTYTGPA-----HGTQWDEIDI-EFLGKDTTKVQFNYYTNGVG--------GHEKVISLG------------FDASKGFHTYAFDWQPGYIKWYVDGVLKHTATAN----------------------------IPSTPGKIMMNLWNGTG---VDDWLGS------------------YNG-ANP------LYAEYDWVKYTSN--
(P45797)---------------------NSSTWQKADG-----------YSNGQMFNCTWRANNVN----FTNDGKLKLSLT--------------------------------SPANN-----------KFDCGEYRS--------------TNNYGYGLYEVSMKPAKNTGIVSSFFTYTGPS-----HGTQWDEIDI-EFLGKDTTKVQFNYYTNGVG--------GHEKIINLG------------FDASTSFHTYAFDWQPGYIKWYVDGVLKHTAT-------------------------------------------------------------------------------------------------------
(X58392)------------------------------------------WANGSVFNCVWKPSQVT----FSN-GKMILTLD--------------------------------REYGGS---------YPYKSGEYRT--------------KSFFGYGYYEVRMKAAKNVGIVSSFFTYTGPS-----DNNPWDEIDI-EFLGKDTTKVQFNWYKNGVG--------GNEYLHNLG------------FDASQDFHTYGFEWRPDYIDFYVDGKKVYRGTRN----------------------------IPVTPGKIMMNLWPGIG---VDEWLGR------------------YDG-RTP------LQAEYEYVKYYPNG-
(JS0611)-------------------------------------------------------------------GKMILTLD--------------------------------REYGGS---------YPYKSGEYRT--------------KSFFGYGYYEVRMKAAKNVGIVSSFFTYTGPS-----DNNPWDEIDI-EFLGKDTTKVQFNWYKNGVG--------GNEYLHNLG------------FDASQDFHTYGFEWRPDYIDFYVDGKKVYRGTRN----------------------------IPVTPGKIMMNLWPGIG---VDEWLGR------------------YDG-RTP------L--------------
(U63813)------------------------------------------WPNGEMFNCRWTPNNDK----FEN-GKLKLTID--------------------------------RDGSG------------YTCGEYRT--------------KNYYGYGMFQVNMKPIKNPGVVSSFFTYTGPS-----DGTKWDEIDI-EFLGYDTTKVQFNYYTNGQG--------HHEHIHYLG------------FDASQGFHTYGFFWARNSITWYVDGTAVYTAYDN----------------------------IPDTPGKIMMNAWNGIG---VDDWLRP------------------FNG-RTN------ISAYYDWVSY-----
(A48378)------------------------------------------WTNGQMFNATWYPEQV------TADGLMRLTIA--------------------------------KKTTSA---------RNYKAGELRT--------------NDFYHYGLFEVSMKPAKVEGTVSSFFTYTGEWD---WDGDPWDEIDI-EFLGKDTTRIQFNYFTNGVG--------GNEFYYDLG------------FDASESFNTYAFEWREDSITWYVNGEAVHTATEN----------------------------IPQTPQKIMMNLWPGVG---VDGWTGV------------------FDGDNTP------VYSYYDWVR------
(X89732)------LVWSDEFN---GSEINMANWSYDDPTN--------GRWNGEVQSYTQN---------NAYIKDGALVIE--------------------------------ARKEDITEPS--GETYHYTSSKLITKGK-----------KSWK-YGKFEIRAKMPQGQGIWPAIWMMPEDEPFYG-TWPKCGEIDIMELLGHEPDKIYGTIHFGEPHK-----ESQGTYTLPEG------------QTFADDFHVYSIEWEPGEIRWYIDGKLYHVANDWY-------------SRDPYLADDYTYPAPFDQNFFLILNISVGGG---WPGYP--------------------DETTVFP------QQMVVDYVRVY----
