# Supplementary material for: Mutagenesis Objective Search and Selection Tool (MOSST): an algorithm to predict structure-function related mutations in proteins
Source: BMC Bioinformatics. 2011 Apr 27;12:122. doi: 10.1186/1471-2105-12-122 (PMC3123232; doi:10.1186/1471-2105-12-122)
Supplement: Additional file 2 — MOSST Essential Files.zip (ZIP format); compressed file including all routines for the MATLAB GUI implementation of MOSST and exemplary alignment files for family 16 glycosyl hydrolases. [file 1471-2105-12-122-S2.ZIP › MOSST Essential Files/MATLAB Files/barsig_1.m]

function barsig_1(vars,NLSDVcrit,pos,grafhandle)
% Hace un grafico de barras de la significancia de las diferencias entre
% varianzas de un alineamiento por posicion.
% NLSDVcrit entrega el limite de sensibilidad para recomendar un objetivo
% de  mutagenesis.
% Se grafica desde la posicion pos(1) hasta la posicion pos(2), en los
% ejes definidos por los ejes grafhandle.

[mtot,ntot] = size(vars);
if mtot == 4
    minimo = min(vars(1:3,:),[],1);
    vars(4,:) = vars(4,:) + minimo;
    min_positivo = minpositivo(vars(4,:));
    for i = 1:ntot
        if vars(4,i) < min_positivo
            vars(4,i) = min_positivo;
        end
        if vars(4,i) > 1
            vars(4,i) = 1;
        end
    end
end
limsig = 10^(-NLSDVcrit);
vars = vars(:,pos(1):pos(2));
[m,n] = size(vars);
in = 0;
me = 0;
pr = 0;
si = 0;
insign = ones(1,n);
mesign = ones(1,n);
prsign = ones(1,n);
sisign = ones(1,n);
for i = 1:n
    if vars(4,i) > 0.01004
        in = in + 1;
        insign(i) = vars(4,i);
    elseif vars(4,i) > 0.00044
        me = me + 1;
        mesign(i) = vars(4,i);
    else
        si = si + 1;
        sisign(i) = vars(4,i);
    end
    if (vars(4,i) <= limsig) & (vars(4,i) <= 0.00044)
        pr = pr + 1;
        si = si - 1;
        prsign(i) = vars(4,i);
        sisign(i) = 1;
    end
end
%figure(fighandle);
H1 = [];
H2 = [];
H3 = [];
H4 = [];
if pr > 0
    [msg,x,y,xx,yy,linetype,plottype,barwidth,equal] = makebars(pos(1):pos(2),-log10(prsign));
    H4=patch(xx,yy,[1 1 0.4],'Parent',grafhandle);
end
if si > 0
    [msg,x,y,xx,yy,linetype,plottype,barwidth,equal] = makebars(pos(1):pos(2),-log10(sisign));
    H3=patch(xx,yy,[0.6667 0.8333 0.4],'Parent',grafhandle);
    set(grafhandle,'NextPlot','add');
end
if me > 0
    [msg,x,y,xx,yy,linetype,plottype,barwidth,equal] = makebars(pos(1):pos(2),-log10(mesign));
    H2=patch(xx,yy,[0.3333 0.6667 0.4],'Parent',grafhandle);
    set(grafhandle,'NextPlot','add');
end
if in > 0
    [msg,x,y,xx,yy,linetype,plottype,barwidth,equal] = makebars(pos(1):pos(2),-log10(insign));
    H1=patch(xx,yy,[0 0.5 0.4],'Parent',grafhandle);
    set(grafhandle,'NextPlot','add');
end
% Turn off edges when they start to overwhelm the colors
if n > 150, 
    if ishandle(H1)
        set(H1,{'edgecolor'},get(H1,{'facecolor'}));
    end
    if ishandle(H2)
        set(H2,{'edgecolor'},get(H2,{'facecolor'}));
    end
    if ishandle(H3)
        set(H3,{'edgecolor'},get(H3,{'facecolor'}));
    end
    if ishandle(H4)
        set(H4,{'edgecolor'},get(H4,{'facecolor'}));
    end
end
leyenda1 = '';
leyenda2 = '';
hay_leyenda = 0;
if in > 0
    leyenda1 = [leyenda1 'H1'];
    leyenda2 = [leyenda2 '''Non significant'''];
    hay_leyenda = 1;
end
if me > 0
    leyenda1 = [leyenda1 ';H2'];
    leyenda2 = [leyenda2 ',''Significant'''];
    hay_leyenda = 1;
end
if si > 0
    leyenda1 = [leyenda1 ';H3'];
    leyenda2 = [leyenda2 ',''Very significant'''];
    hay_leyenda = 1;
end
if pr > 0
    leyenda1 = [leyenda1 ';H4'];
    leyenda2 = [leyenda2 ',''Primary'''];
    hay_leyenda = 1;
end
leyenda = ['legend([' leyenda1 '],' leyenda2 ',0);'];
if hay_leyenda
    eval(leyenda);
end
%xlabel('Posicion','FontWeight','demi','Parent',grafhandle);
%ylabel('NLSDV','FontWeight','demi','Parent',grafhandle);
set(grafhandle,'XLim',[pos(1)-1 pos(2)+1]);
set(grafhandle,'NextPlot','replace');
