# Supplementary material for: Mutagenesis Objective Search and Selection Tool (MOSST): an algorithm to predict structure-function related mutations in proteins
Source: BMC Bioinformatics. 2011 Apr 27;12:122. doi: 10.1186/1471-2105-12-122 (PMC3123232; doi:10.1186/1471-2105-12-122)
Supplement: Additional file 2 — MOSST Essential Files.zip (ZIP format); compressed file including all routines for the MATLAB GUI implementation of MOSST and exemplary alignment files for family 16 glycosyl hydrolases. [file 1471-2105-12-122-S2.ZIP › MOSST Essential Files/MATLAB Files/Elim_red.m]

function [alin,ans] = Elim_red(varargin)
% ELIM_RED Application M-file for Elim_red.fig
%    FIG = ELIM_RED launch Elim_red GUI.
%    ELIM_RED('callback_name', ...) invoke the named callback.

% Last Modified by GUIDE v2.0 14-Jul-2004 14:17:12

if nargin == 0 | isnumeric(varargin{1})  % LAUNCH GUI

	fig = openfig(mfilename,'reuse');

	% Use system color scheme for figure:
	set(fig,'Color',get(0,'defaultUicontrolBackgroundColor'));

	% Generate a structure of handles to pass to callbacks, and store it. 
	handles = guihandles(fig);
	guidata(fig, handles);
    
    % Inicializa las variables del alineamiento de entrada y las almacena
    handles.alin = varargin{2};
    [m,largalin] = size(varargin{2});
    handles.largalin = largalin;
    handles.arbol = varargin{1};
    handles.orden = varargin{3};
    set(handles.edit6,'String',num2str(0.85));
    handles.similcrit = 0.85;
    handles.answer = 0;
    guidata(fig, handles);
    
    % Grafica la primera vez
    handles.Ys = [(ones(size(handles.arbol(:,3)))-handles.arbol(:,3))' 0];
    handles.Xs = 0:length(handles.arbol(:,3));
    guidata(fig, handles);
    dendrogram2(handles.arbol,0,handles.axes3,handles.figure1);
    set(handles.axes3,'NextPlot','add');
    plot(get(handles.axes3,'Xlim'),[0.15 0.15],'r:','Parent',handles.axes3);
    set(handles.axes3,'NextPlot','replace');
    stairs2(handles.Xs,handles.Ys,handles.axes4,handles.figure1);
    set(handles.axes4,'NextPlot','add');
    plot(get(handles.axes4,'Xlim'),[0.85 0.85],'r:','Parent',handles.axes4);
    set(handles.axes4,'NextPlot','replace');
    

%	if nargout > 0
%		varargout{1} = fig;
%	end

    % Espera la respuesta del usuario al apretar el boton FINALIZAR o CAMBIAR
    uiwait(fig);
    
    % Encuentra el valor de la similaridad critica
    if ishandle(fig)
        handles = guidata(fig);
        alin = handles.alin;
        ans = handles.answer;
        delete(fig);
    else
        alin = handles.alin;
        ans = 0;
    end

elseif ischar(varargin{1}) % INVOKE NAMED SUBFUNCTION OR CALLBACK

	try
		[varargout{1:nargout}] = feval(varargin{:}); % FEVAL switchyard
	catch
		disp(lasterr);
	end

end


%| ABOUT CALLBACKS:
%| GUIDE automatically appends subfunction prototypes to this file, and 
%| sets objects' callback properties to call them through the FEVAL 
%| switchyard above. This comment describes that mechanism.
%|
%| Each callback subfunction declaration has the following form:
%| <SUBFUNCTION_NAME>(H, EVENTDATA, HANDLES, VARARGIN)
%|
%| The subfunction name is composed using the object's Tag and the 
%| callback type separated by '_', e.g. 'slider2_Callback',
%| 'figure1_CloseRequestFcn', 'axis1_ButtondownFcn'.
%|
%| H is the callback object's handle (obtained using GCBO).
%|
%| EVENTDATA is empty, but reserved for future use.
%|
%| HANDLES is a structure containing handles of components in GUI using
%| tags as fieldnames, e.g. handles.figure1, handles.slider2. This
%| structure is created at GUI startup using GUIHANDLES and stored in
%| the figure's application data using GUIDATA. A copy of the structure
%| is passed to each callback.  You can store additional information in
%| this structure at GUI startup, and you can change the structure
%| during callbacks.  Call guidata(h, handles) after changing your
%| copy to replace the stored original so that subsequent callbacks see
%| the updates. Type "help guihandles" and "help guidata" for more
%| information.
%|
%| VARARGIN contains any extra arguments you have passed to the
%| callback. Specify the extra arguments by editing the callback
%| property in the inspector. By default, GUIDE sets the property to:
%| <MFILENAME>('<SUBFUNCTION_NAME>', gcbo, [], guidata(gcbo))
%| Add any extra arguments after the last argument, before the final
%| closing parenthesis.


% --------------------------------------------------------------------
function varargout = edit6_Callback(h, eventdata, handles, varargin)
% Stub for Callback of the uicontrol handles.edit6.
aux = str2num(get(handles.edit6,'String'));
[m,n] = size(aux);
if (m == 1) & (n == 1) & (aux >= 0) & (aux <= 1)
    handles.similcrit = str2num(get(handles.edit6,'String'));
    guidata(h,handles);
else
    set(handles.edit6,'String',num2str(handles.similcrit));
end


% --------------------------------------------------------------------
function varargout = pushbutton12_Callback(h, eventdata, handles, varargin)
% Stub for Callback of the uicontrol handles.pushbutton12.
set(handles.axes3,'NextPlot','replace');
dendrogram2(handles.arbol,0,handles.axes3,handles.figure1);
set(handles.axes3,'NextPlot','add');
plot(get(handles.axes3,'Xlim'),[1-handles.similcrit 1-handles.similcrit],'r:','Parent',handles.axes3);
set(handles.axes3,'NextPlot','replace');

set(handles.axes4,'NextPlot','replace');
stairs2(handles.Xs,handles.Ys,handles.axes4,handles.figure1);
set(handles.axes4,'NextPlot','add');
plot(get(handles.axes4,'Xlim'),[handles.similcrit handles.similcrit],'r:','Parent',handles.axes4);
set(handles.axes4,'NextPlot','replace');


% --------------------------------------------------------------------
function varargout = pushbutton14_Callback(h, eventdata, handles, varargin)
% Stub for Callback of the uicontrol handles.pushbutton14.
handles.similcrit = 0.85;
set(handles.edit6,'String',num2str(0.85));
guidata(h,handles);

set(handles.axes3,'NextPlot','replace');
dendrogram2(handles.arbol,0,handles.axes3,handles.figure1);
set(handles.axes3,'NextPlot','add');
plot(get(handles.axes3,'Xlim'),[1-handles.similcrit 1-handles.similcrit],'r:','Parent',handles.axes3);
set(handles.axes3,'NextPlot','replace');

set(handles.axes4,'NextPlot','replace');
stairs2(handles.Xs,handles.Ys,handles.axes4,handles.figure1);
set(handles.axes4,'NextPlot','add');
plot(get(handles.axes4,'Xlim'),[handles.similcrit handles.similcrit],'r:','Parent',handles.axes4);
set(handles.axes4,'NextPlot','replace');


% --------------------------------------------------------------------
function varargout = pushbutton13_Callback(h, eventdata, handles, varargin)
% Stub for Callback of the uicontrol handles.pushbutton13.
handles.answer = -1;
guidata(h,handles);
uiresume(handles.figure1);


% --------------------------------------------------------------------
function varargout = pushbutton8_Callback(h, eventdata, handles, varargin)
% Stub for Callback of the uicontrol handles.pushbutton8.
handlefig = figure('Visible','off');
set(handlefig,'PaperPositionMode','auto');
set(handlefig,'Position',get(0,'ScreenSize'));
set(handlefig,'PaperOrientation','landscape');
handlegraf = subplot(1,1,1);
set(handlegraf,'FontName','Arial');
set(handlegraf,'NextPlot','replace');
dendrogram2(handles.arbol,0,handlegraf,handlefig);
set(handlegraf,'NextPlot','add');
plot(get(handlegraf,'Xlim'),[1-handles.similcrit 1-handles.similcrit],'r:','Parent',handlegraf);
set(handlegraf,'NextPlot','replace');
title('Dendrograma de agrupamiento de proteinas','FontName','Arial','FontSize',16,'FontWeight','bold');
xlabel('Proteina','FontSize',12,'FontWeight','bold','FontName','Arial');
ylabel('Distancia','FontSize',12,'FontWeight','bold','FontName','Arial');
[imprimir,salida,resol,archiv] = Imprimir_grafico;
if imprimir
    if salida == 1
        print(handlefig,'-v');
    elseif salida == 2
        fig = openfig('Procesando.fig','reuse');
        set(fig,'WindowStyle','modal');
        print(handlefig,'-djpeg',['-r' resol],archiv);
        delete(fig);
    elseif salida == 3
        fig = openfig('Procesando.fig','reuse');
        set(fig,'WindowStyle','modal');
        print(handlefig,'-dtiff',['-r' resol],archiv);
        delete(fig);
    end
end
delete(handlefig);


% --------------------------------------------------------------------
function varargout = pushbutton9_Callback(h, eventdata, handles, varargin)
% Stub for Callback of the uicontrol handles.pushbutton9.
handlefig = figure('Visible','off');
set(handlefig,'PaperPositionMode','auto');
set(handlefig,'Position',get(0,'ScreenSize'));
set(handlefig,'PaperOrientation','landscape');
handlegraf = subplot(1,1,1);
set(handlegraf,'FontName','Arial');
set(handlegraf,'NextPlot','replace');
stairs2(handles.Xs,handles.Ys,handlegraf,handlefig);
set(handlegraf,'NextPlot','add');
plot(get(handlegraf,'Xlim'),[handles.similcrit handles.similcrit],'r:','Parent',handlegraf);
set(handlegraf,'NextPlot','replace');
title('Grafico de distancias de aglomeracion','FontName','Arial','FontSize',16,'FontWeight','bold');
xlabel('Paso','FontSize',12,'FontWeight','bold','FontName','Arial');
ylabel('Distancia','FontSize',12,'FontWeight','bold','FontName','Arial');
[imprimir,salida,resol,archiv] = Imprimir_grafico;
if imprimir
    if salida == 1
        print(handlefig,'-v');
    elseif salida == 2
        fig = openfig('Procesando.fig','reuse');
        set(fig,'WindowStyle','modal');
        print(handlefig,'-djpeg',['-r' resol],archiv);
        delete(fig);
    elseif salida == 3
        fig = openfig('Procesando.fig','reuse');
        set(fig,'WindowStyle','modal');
        print(handlefig,'-dtiff',['-r' resol],archiv);
        delete(fig);
    end
end
delete(handlefig);


% --------------------------------------------------------------------
function varargout = pushbutton10_Callback(h, eventdata, handles, varargin)
% Stub for Callback of the uicontrol handles.pushbutton10.
handlefig = figure('Visible','off');
set(handlefig,'PaperPositionMode','auto');
set(handlefig,'Position',get(0,'ScreenSize'));
set(handlefig,'PaperOrientation','landscape');
handlegraf = subplot(2,1,1);
set(handlegraf,'FontName','Arial');
set(handlegraf,'FontName','Arial');
set(handlegraf,'NextPlot','replace');
dendrogram2(handles.arbol,0,handlegraf,handlefig);
set(handlegraf,'NextPlot','add');
plot(get(handlegraf,'Xlim'),[1-handles.similcrit 1-handles.similcrit],'r:','Parent',handlegraf);
set(handlegraf,'NextPlot','replace');
title('Dendrograma de agrupamiento de proteinas','FontName','Arial','FontSize',16,'FontWeight','bold');
xlabel('Proteina','FontSize',12,'FontWeight','bold','FontName','Arial');
ylabel('Distancia','FontSize',12,'FontWeight','bold','FontName','Arial');
handlegraf = subplot(2,1,2);
set(handlegraf,'FontName','Arial');
set(handlegraf,'NextPlot','replace');
stairs2(handles.Xs,handles.Ys,handlegraf,handlefig);
set(handlegraf,'NextPlot','add');
plot(get(handlegraf,'Xlim'),[handles.similcrit handles.similcrit],'r:','Parent',handlegraf);
set(handlegraf,'NextPlot','replace');
title('Grafico de distancias de aglomeracion','FontName','Arial','FontSize',16,'FontWeight','bold');
xlabel('Paso','FontSize',12,'FontWeight','bold','FontName','Arial');
ylabel('Distancia','FontSize',12,'FontWeight','bold','FontName','Arial');
[imprimir,salida,resol,archiv] = Imprimir_grafico;
if imprimir
    if salida == 1
        print(handlefig,'-v');
    elseif salida == 2
        fig = openfig('Procesando.fig','reuse');
        set(fig,'WindowStyle','modal');
        print(handlefig,'-djpeg',['-r' resol],archiv);
        delete(fig);
    elseif salida == 3
        fig = openfig('Procesando.fig','reuse');
        set(fig,'WindowStyle','modal');
        print(handlefig,'-dtiff',['-r' resol],archiv);
        delete(fig);
    end
end
delete(handlefig);


% --------------------------------------------------------------------
function varargout = pushbutton11_Callback(h, eventdata, handles, varargin)
% Stub for Callback of the uicontrol handles.pushbutton11.
handles.answer = 0;
guidata(h,handles);

    % Elimina la redundancia del alineamiento y entrega un alineamiento limpio
    distancia = 0;
    indice = 0;
    while (distancia < (1-handles.similcrit))
        indice = indice + 1;
        distancia = handles.arbol(indice,3);
    end
    if indice == 0
        prots_quedan = handles.orden;
    else
        prots_tot = length(handles.orden);
        prots_quedan = handles.orden(indice:prots_tot);
    end
    
    prots_quedan_ord = sort(prots_quedan);
    alin_aux = handles.alin(prots_quedan_ord,:);
    
    handles.alin = alin_aux;
    guidata(h,handles);

uiresume(handles.figure1);
