# Supplementary material for: Mutagenesis Objective Search and Selection Tool (MOSST): an algorithm to predict structure-function related mutations in proteins
Source: BMC Bioinformatics. 2011 Apr 27;12:122. doi: 10.1186/1471-2105-12-122 (PMC3123232; doi:10.1186/1471-2105-12-122)
Supplement: Additional file 2 — MOSST Essential Files.zip (ZIP format); compressed file including all routines for the MATLAB GUI implementation of MOSST and exemplary alignment files for family 16 glycosyl hydrolases. [file 1471-2105-12-122-S2.ZIP › MOSST Essential Files/MATLAB Files/Grafs_obj_mut.m]

function ans = Grafs_obj_mut(varargin)
% GRAFS_OBJ_MUT Application M-file for Grafs_obj_mut.fig
%    FIG = GRAFS_OBJ_MUT launch Grafs_obj_mut GUI.
%    GRAFS_OBJ_MUT('callback_name', ...) invoke the named callback.

% Last Modified by GUIDE v2.0 05-Jul-2004 15:08:22

if nargin == 0 | isnumeric(varargin{1})  % LAUNCH GUI

	fig = openfig(mfilename,'reuse');

	% Use system color scheme for figure:
	set(fig,'Color',get(0,'defaultUicontrolBackgroundColor'));
    set(fig,'Name','Plot for the determination of mutation targets');

	% Generate a structure of handles to pass to callbacks, and store it. 
	handles = guihandles(fig);
	guidata(fig, handles);
    
    % Inicializa las variables del alineamiento de entrada y las almacena
    handles.alin = varargin{1};
    [m,largalin] = size(varargin{1});
    handles.largalin = largalin;
    handles.posini = 1;
    set(handles.edit1,'String','1');
    handles.posfin = largalin;
    set(handles.edit2,'String',num2str(largalin));
    handles.NLSDVcrit = varargin{2};
    handles.NLSDVcritini = varargin{2};
    set(handles.edit3,'String',num2str(handles.NLSDVcritini));
    handles.vars = varargin{3};
    handles.proms = varargin{4};
    handles.numaas = varargin{5};
    handles.protobj = varargin{6};
    handles.posmut = 1;
    set(handles.edit4,'String','1');
    handles.answer = 0;
    guidata(fig, handles);
    
    % Grafica la primera vez
    barsig_1(handles.alin,handles.NLSDVcrit,[1 handles.largalin],handles.axes2);
    barsig_2(handles.alin,[1 handles.largalin],handles.axes3,handles.figure1);

%	if nargout > 0
%		varargout{1} = fig;
%	end

    % Espera la respuesta del usuario al apretar el boton FINALIZAR o CAMBIAR
    uiwait(fig);
    
    % Encuentra el valor del NLSDV critico
    if ishandle(fig)
        handles = guidata(fig);
        ans = handles.answer;
        delete(fig);
    else
        ans = 0;
    end

elseif ischar(varargin{1}) % INVOKE NAMED SUBFUNCTION OR CALLBACK

	try
		[varargout{1:nargout}] = feval(varargin{:}); % FEVAL switchyard
	catch
		disp(lasterr);
	end

end


%| ABOUT CALLBACKS:
%| GUIDE automatically appends subfunction prototypes to this file, and 
%| sets objects' callback properties to call them through the FEVAL 
%| switchyard above. This comment describes that mechanism.
%|
%| Each callback subfunction declaration has the following form:
%| <SUBFUNCTION_NAME>(H, EVENTDATA, HANDLES, VARARGIN)
%|
%| The subfunction name is composed using the object's Tag and the 
%| callback type separated by '_', e.g. 'slider2_Callback',
%| 'figure1_CloseRequestFcn', 'axis1_ButtondownFcn'.
%|
%| H is the callback object's handle (obtained using GCBO).
%|
%| EVENTDATA is empty, but reserved for future use.
%|
%| HANDLES is a structure containing handles of components in GUI using
%| tags as fieldnames, e.g. handles.figure1, handles.slider2. This
%| structure is created at GUI startup using GUIHANDLES and stored in
%| the figure's application data using GUIDATA. A copy of the structure
%| is passed to each callback.  You can store additional information in
%| this structure at GUI startup, and you can change the structure
%| during callbacks.  Call guidata(h, handles) after changing your
%| copy to replace the stored original so that subsequent callbacks see
%| the updates. Type "help guihandles" and "help guidata" for more
%| information.
%|
%| VARARGIN contains any extra arguments you have passed to the
%| callback. Specify the extra arguments by editing the callback
%| property in the inspector. By default, GUIDE sets the property to:
%| <MFILENAME>('<SUBFUNCTION_NAME>', gcbo, [], guidata(gcbo))
%| Add any extra arguments after the last argument, before the final
%| closing parenthesis.


% --------------------------------------------------------------------
function varargout = pushbutton1_Callback(h, eventdata, handles, varargin)
% Stub for Callback of the uicontrol handles.pushbutton1.
handles.answer = 0;
guidata(h,handles);
uiresume(handles.figure1);


% --------------------------------------------------------------------
function varargout = edit1_Callback(h, eventdata, handles, varargin)
% Stub for Callback of the uicontrol handles.edit1.
handles.posini = str2num(get(handles.edit1,'String'));
if handles.posini < 1
    handles.posini = 1;
end
guidata(h,handles);


% --------------------------------------------------------------------
function varargout = edit2_Callback(h, eventdata, handles, varargin)
% Stub for Callback of the uicontrol handles.edit2.
handles.posfin = str2num(get(handles.edit2,'String'));
if handles.posfin > handles.largalin
    handles.posfin = handles.largalin;
end
guidata(h,handles);


% --------------------------------------------------------------------
function varargout = pushbutton2_Callback(h, eventdata, handles, varargin)
% Stub for Callback of the uicontrol handles.pushbutton2.
child2 = allchild(handles.axes2);
[a,b] = size(child2);
while a > 4
    delete(child2(a));
    child2 = allchild(handles.axes2);
    [a,b] = size(child2);
end
child3 = allchild(handles.axes3);
[a,b] = size(child3);
while a > 4
    delete(child3(a));
    child3 = allchild(handles.axes3);
    [a,b] = size(child3);
end
if handles.posini < handles.posfin
    barsig_1(handles.alin,handles.NLSDVcrit,[handles.posini handles.posfin],handles.axes2);
    barsig_2(handles.alin,[handles.posini handles.posfin],handles.axes3,handles.figure1);
else
    barsig_1(handles.alin,handles.NLSDVcrit,[1 handles.largalin],handles.axes2);
    barsig_2(handles.alin,[1 handles.largalin],handles.axes3,handles.figure1);
end


% --------------------------------------------------------------------
function varargout = pushbutton3_Callback(h, eventdata, handles, varargin)
% Stub for Callback of the uicontrol handles.pushbutton3.
handlefig = figure('Visible','off');
set(handlefig,'PaperPositionMode','auto');
set(handlefig,'Position',get(0,'ScreenSize'));
set(handlefig,'PaperOrientation','landscape');
handlegraf = subplot(1,1,1);
set(handlegraf,'FontName','Arial');
if handles.posini < handles.posfin
    barsig_1(handles.alin,handles.NLSDVcrit,[handles.posini handles.posfin],handlegraf);
else
    barsig_1(handles.alin,handles.NLSDVcrit,[1 handles.largalin],handlegraf);
end
title('Significancia de la diferencia de las varianzas','FontName','Arial','FontSize',16,'FontWeight','bold');
xlabel('Posicion','FontSize',12,'FontWeight','bold','FontName','Arial');
ylabel('NLSDV','FontSize',12,'FontWeight','bold','FontName','Arial');
[imprimir,salida,resol,archiv] = Imprimir_grafico;
if imprimir
    if salida == 1
        print(handlefig,'-v');
    elseif salida == 2
        fig = openfig('Procesando.fig','reuse');
        set(fig,'WindowStyle','modal');
        print(handlefig,'-djpeg',['-r' resol],archiv);
        delete(fig);
    elseif salida == 3
        fig = openfig('Procesando.fig','reuse');
        set(fig,'WindowStyle','modal');
        print(handlefig,'-dtiff',['-r' resol],archiv);
        delete(fig);
    end
end
delete(handlefig);


% --------------------------------------------------------------------
function varargout = pushbutton4_Callback(h, eventdata, handles, varargin)
% Stub for Callback of the uicontrol handles.pushbutton4.
handlefig = figure('Visible','off');
set(handlefig,'PaperPositionMode','auto');
set(handlefig,'Position',get(0,'ScreenSize'));
set(handlefig,'PaperOrientation','landscape');
handlegraf = subplot(1,1,1);
set(handlegraf,'FontName','Arial');
if handles.posini < handles.posfin
    barsig_2(handles.alin,[handles.posini handles.posfin],handlegraf,handlefig);
else
    barsig_2(handles.alin,[1 handles.largalin],handlegraf,handlefig);
end
title('Significancias por componente','FontSize',16,'FontWeight','bold','FontName','Arial');
xlabel('Posicion','FontSize',12,'FontWeight','bold','FontName','Arial');
ylabel('NLSV','FontSize',12,'FontWeight','bold','FontName','Arial');
[imprimir,salida,resol,archiv] = Imprimir_grafico;
if imprimir
    if salida == 1
        print(handlefig,'-v');
    elseif salida == 2
        fig = openfig('Procesando.fig','reuse');
        set(fig,'WindowStyle','modal');
        print(handlefig,'-djpeg',['-r' resol],archiv);
        delete(fig);
    elseif salida == 3
        fig = openfig('Procesando.fig','reuse');
        set(fig,'WindowStyle','modal');
        print(handlefig,'-dtiff',['-r' resol],archiv);
        delete(fig);
    end
end
delete(handlefig);


% --------------------------------------------------------------------
function varargout = pushbutton5_Callback(h, eventdata, handles, varargin)
% Stub for Callback of the uicontrol handles.pushbutton5.
handlefig = figure('Visible','off');
set(handlefig,'PaperPositionMode','auto');
set(handlefig,'Position',get(0,'ScreenSize'));
set(handlefig,'PaperOrientation','landscape');
handlegraf = subplot(2,1,1);
set(handlegraf,'FontName','Arial');
if handles.posini < handles.posfin
    barsig_1(handles.alin,handles.NLSDVcrit,[handles.posini handles.posfin],handlegraf);
else
    barsig_1(handles.alin,handles.NLSDVcrit,[1 handles.largalin],handlegraf);
end
title('Significancia de la diferencia de las varianzas','FontSize',16,'FontWeight','bold','FontName','Arial');
xlabel('Posicion','FontSize',12,'FontWeight','bold','FontName','Arial');
ylabel('NLSDV','FontSize',12,'FontWeight','bold','FontName','Arial');
handlegraf = subplot(2,1,2);
set(handlegraf,'FontName','Arial');
if handles.posini < handles.posfin
    barsig_2(handles.alin,[handles.posini handles.posfin],handlegraf,handlefig);
else
    barsig_2(handles.alin,[1 handles.largalin],handlegraf,handlefig);
end
title('Significancias por componente','FontSize',16,'FontWeight','bold','FontName','Arial');
xlabel('Posicion','FontSize',12,'FontWeight','bold','FontName','Arial');
ylabel('NLSV','FontSize',12,'FontWeight','bold','FontName','Arial');
[imprimir,salida,resol,archiv] = Imprimir_grafico;
if imprimir
    if salida == 1
        print(handlefig,'-v');
    elseif salida == 2
        fig = openfig('Procesando.fig','reuse');
        set(fig,'WindowStyle','modal');
        print(handlefig,'-djpeg',['-r' resol],archiv);
        delete(fig);
    elseif salida == 3
        fig = openfig('Procesando.fig','reuse');
        set(fig,'WindowStyle','modal');
        print(handlefig,'-dtiff',['-r' resol],archiv);
        delete(fig);
    end
end
delete(handlefig);


% --------------------------------------------------------------------
function varargout = pushbutton6_Callback(h, eventdata, handles, varargin)
% Stub for Callback of the uicontrol handles.pushbutton6.
handles.answer = 1;
guidata(h,handles);
uiresume(handles.figure1);


% --------------------------------------------------------------------
function varargout = edit3_Callback(h, eventdata, handles, varargin)
% Stub for Callback of the uicontrol handles.edit3.
aux = str2num(get(handles.edit3,'String'));
[m,n] = size(aux);
if (m == 1) & (n == 1)
    handles.NLSDVcrit = str2num(get(handles.edit3,'String'));
    guidata(h,handles);
else
    set(handles.edit3,'String',num2str(handles.NLSDVcrit));
end


% --------------------------------------------------------------------
function varargout = pushbutton7_Callback(h, eventdata, handles, varargin)
% Stub for Callback of the uicontrol handles.pushbutton7.
handles.NLSDVcrit = handles.NLSDVcritini;
set(handles.edit3,'String',num2str(handles.NLSDVcritini));
guidata(h,handles);


% --------------------------------------------------------------------
function varargout = edit4_Callback(h, eventdata, handles, varargin)
% Stub for Callback of the uicontrol handles.edit4.
pos_mut = str2num(get(handles.edit4,'String'));
if (pos_mut < 1) | (pos_mut > handles.largalin)
    pos_mut = 1;
    set(handles.edit4,'String','1');
end
handles.posmut = pos_mut;
guidata(h,handles);


% --------------------------------------------------------------------
function varargout = pushbutton8_Callback(h, eventdata, handles, varargin)
% Stub for Callback of the uicontrol handles.pushbutton8.
if ~isempty(handles.protobj)
    Prob_mut(handles.vars(:,handles.posmut),handles.proms(:,handles.posmut),...
        handles.numaas(handles.posmut),handles.posmut,...
        handles.protobj(handles.posmut));
else
    Prob_mut(handles.vars(:,handles.posmut),handles.proms(:,handles.posmut),...
        handles.numaas(handles.posmut),handles.posmut,[]);
end
