# Supplementary material for: Mutagenesis Objective Search and Selection Tool (MOSST): an algorithm to predict structure-function related mutations in proteins
Source: BMC Bioinformatics. 2011 Apr 27;12:122. doi: 10.1186/1471-2105-12-122 (PMC3123232; doi:10.1186/1471-2105-12-122)
Supplement: Additional file 2 — MOSST Essential Files.zip (ZIP format); compressed file including all routines for the MATLAB GUI implementation of MOSST and exemplary alignment files for family 16 glycosyl hydrolases. [file 1471-2105-12-122-S2.ZIP › MOSST Essential Files/MATLAB Files/Imprimir_grafico.m]

function [imp,out,res,arch] = Imprimir_grafico(varargin)
% IMPRIMIR Application M-file for Imprimir.fig
%    FIG = IMPRIMIR launch Imprimir GUI.
%    IMPRIMIR('callback_name', ...) invoke the named callback.

% Last Modified by GUIDE v2.0 05-Jul-2004 21:11:29

if nargin == 0  % LAUNCH GUI

	fig = openfig(mfilename,'reuse');

	% Use system color scheme for figure:
	set(fig,'Color',get(0,'defaultUicontrolBackgroundColor'));

	% Generate a structure of handles to pass to callbacks, and store it. 
	handles = guihandles(fig);
    handles.imprime = 0;
    handles.output = 0;
    handles.resolucion = '300';
    handles.archivo = [];
    set(handles.edit2,'String','300');
	guidata(fig, handles);

	%if nargout > 0
	%	varargout{1} = fig;
    %end
    
    % Espera la respuesta del usuario al apretar los botones ACEPTAR o CANCELAR
    uiwait(fig);
    
    % Entrega el valor de imp (0 = no imprime; 1 = imprime)
    if ishandle(fig)
        handles = guidata(fig);
        imp = handles.imprime;
        out = handles.output;
        res = handles.resolucion;
        arch = handles.archivo;
        delete(fig);
    else
        imp = 0;
        out = 0;
        res = '300';
        arch = [];
    end
    

elseif ischar(varargin{1}) % INVOKE NAMED SUBFUNCTION OR CALLBACK

	try
		[varargout{1:nargout}] = feval(varargin{:}); % FEVAL switchyard
	catch
		disp(lasterr);
	end

end


%| ABOUT CALLBACKS:
%| GUIDE automatically appends subfunction prototypes to this file, and 
%| sets objects' callback properties to call them through the FEVAL 
%| switchyard above. This comment describes that mechanism.
%|
%| Each callback subfunction declaration has the following form:
%| <SUBFUNCTION_NAME>(H, EVENTDATA, HANDLES, VARARGIN)
%|
%| The subfunction name is composed using the object's Tag and the 
%| callback type separated by '_', e.g. 'slider2_Callback',
%| 'figure1_CloseRequestFcn', 'axis1_ButtondownFcn'.
%|
%| H is the callback object's handle (obtained using GCBO).
%|
%| EVENTDATA is empty, but reserved for future use.
%|
%| HANDLES is a structure containing handles of components in GUI using
%| tags as fieldnames, e.g. handles.figure1, handles.slider2. This
%| structure is created at GUI startup using GUIHANDLES and stored in
%| the figure's application data using GUIDATA. A copy of the structure
%| is passed to each callback.  You can store additional information in
%| this structure at GUI startup, and you can change the structure
%| during callbacks.  Call guidata(h, handles) after changing your
%| copy to replace the stored original so that subsequent callbacks see
%| the updates. Type "help guihandles" and "help guidata" for more
%| information.
%|
%| VARARGIN contains any extra arguments you have passed to the
%| callback. Specify the extra arguments by editing the callback
%| property in the inspector. By default, GUIDE sets the property to:
%| <MFILENAME>('<SUBFUNCTION_NAME>', gcbo, [], guidata(gcbo))
%| Add any extra arguments after the last argument, before the final
%| closing parenthesis.


% --------------------------------------------------------------------
function varargout = radiobutton1_Callback(h, eventdata, handles, varargin)
% Stub for Callback of the uicontrol handles.radiobutton1.
set(handles.radiobutton2,'Value',0);
set(handles.radiobutton3,'Value',0);
handles.output = 1;
set(handles.edit1,'String',[]);
handles.archivo = [];
set(handles.edit2,'String','300');
handles.resolucion = '300';
guidata(h,handles);


% --------------------------------------------------------------------
function varargout = radiobutton2_Callback(h, eventdata, handles, varargin)
% Stub for Callback of the uicontrol handles.radiobutton2.
set(handles.radiobutton1,'Value',0);
set(handles.radiobutton3,'Value',0);
handles.output = 2;
guidata(h,handles);
Imprimir_grafico('edit1_Callback',gcbo,[],guidata(gcbo));


% --------------------------------------------------------------------
function varargout = radiobutton3_Callback(h, eventdata, handles, varargin)
% Stub for Callback of the uicontrol handles.radiobutton3.
set(handles.radiobutton1,'Value',0);
set(handles.radiobutton2,'Value',0);
handles.output = 3;
guidata(h,handles);
Imprimir_grafico('edit1_Callback',gcbo,[],guidata(gcbo));


% --------------------------------------------------------------------
function varargout = pushbutton1_Callback(h, eventdata, handles, varargin)
% Stub for Callback of the uicontrol handles.pushbutton1.
handles.imprime = 1;
guidata(h,handles);
uiresume(handles.figure1);


% --------------------------------------------------------------------
function varargout = pushbutton2_Callback(h, eventdata, handles, varargin)
% Stub for Callback of the uicontrol handles.pushbutton2.
handles.imprime = 0;
guidata(h,handles);
uiresume(handles.figure1);


% --------------------------------------------------------------------
function varargout = edit1_Callback(h, eventdata, handles, varargin)
% Stub for Callback of the uicontrol handles.edit1.
ar = get(handles.edit1,'String');
if isempty(ar)
    ar = 'Grafico';
end
largo = length(ar);
if handles.output == 2
    term = ar(largo-3:largo);
    if ~strcmp(term,'.jpg')
        if strcmp(term,'.tif')
            ar = ar(1:largo-4);
        end
        ar = [ar '.jpg'];
    end
    set(handles.edit1,'String',ar);
elseif handles.output == 3
    term = ar(largo-3:largo);
    if ~strcmp(term,'.tif')
        if strcmp(term,'.jpg')
            ar = ar(1:largo-4);
        end
        ar = [ar '.tif'];
    end
    set(handles.edit1,'String',ar);
end
handles.archivo = ar;
guidata(h,handles);


% --------------------------------------------------------------------
function varargout = edit2_Callback(h, eventdata, handles, varargin)
% Stub for Callback of the uicontrol handles.edit2.
handles.resolucion = get(handles.edit2,'String');
guidata(h,handles);
