# Supplementary material for: Mutagenesis Objective Search and Selection Tool (MOSST): an algorithm to predict structure-function related mutations in proteins
Source: BMC Bioinformatics. 2011 Apr 27;12:122. doi: 10.1186/1471-2105-12-122 (PMC3123232; doi:10.1186/1471-2105-12-122)
Supplement: Additional file 2 — MOSST Essential Files.zip (ZIP format); compressed file including all routines for the MATLAB GUI implementation of MOSST and exemplary alignment files for family 16 glycosyl hydrolases. [file 1471-2105-12-122-S2.ZIP › MOSST Essential Files/MATLAB Files/Ingr_alin.m]

function [al,prot] = Ingr_alin(varargin)
% function varargout = Ingr_alin(varargin)
% INGR_ALIN Application M-file for Ingr_alin.fig
%    FIG = INGR_ALIN launch Ingr_alin GUI.
%    INGR_ALIN('callback_name', ...) invoke the named callback.

% Last Modified by GUIDE v2.0 05-Jul-2004 12:43:28

if nargin == 0  % LAUNCH GUI

	fig = openfig(mfilename,'reuse');

	% Use system color scheme for figure:
	set(fig,'Color',get(0,'defaultUicontrolBackgroundColor'));

	% Generate a structure of handles to pass to callbacks, and store it. 
	handles = guihandles(fig);
    handles.answer = '';
    handles.numprot = 1;
    set(handles.edit2,'String','1');
	guidata(fig, handles);

%	if nargout > 0
%		varargout{1} = fig;
%	end

    % Espera la respuesta del usuario al apretar el boton CONTINUAR
    uiwait(fig);
    
    % Encuentra el nombre del alineamiento almacenado en el cuadro edit1
    if ishandle(fig)
        handles = guidata(fig);
        al = handles.answer;
        prot = handles.numprot;
        delete(fig);
    else
        al = [];
        prot = 0;
    end
        

elseif ischar(varargin{1}) % INVOKE NAMED SUBFUNCTION OR CALLBACK

	try
		[varargout{1:nargout}] = feval(varargin{:}); % FEVAL switchyard
	catch
		disp(lasterr);
	end

end


%| ABOUT CALLBACKS:
%| GUIDE automatically appends subfunction prototypes to this file, and 
%| sets objects' callback properties to call them through the FEVAL 
%| switchyard above. This comment describes that mechanism.
%|
%| Each callback subfunction declaration has the following form:
%| <SUBFUNCTION_NAME>(H, EVENTDATA, HANDLES, VARARGIN)
%|
%| The subfunction name is composed using the object's Tag and the 
%| callback type separated by '_', e.g. 'slider2_Callback',
%| 'figure1_CloseRequestFcn', 'axis1_ButtondownFcn'.
%|
%| H is the callback object's handle (obtained using GCBO).
%|
%| EVENTDATA is empty, but reserved for future use.
%|
%| HANDLES is a structure containing handles of components in GUI using
%| tags as fieldnames, e.g. handles.figure1, handles.slider2. This
%| structure is created at GUI startup using GUIHANDLES and stored in
%| the figure's application data using GUIDATA. A copy of the structure
%| is passed to each callback.  You can store additional information in
%| this structure at GUI startup, and you can change the structure
%| during callbacks.  Call guidata(h, handles) after changing your
%| copy to replace the stored original so that subsequent callbacks see
%| the updates. Type "help guihandles" and "help guidata" for more
%| information.
%|
%| VARARGIN contains any extra arguments you have passed to the
%| callback. Specify the extra arguments by editing the callback
%| property in the inspector. By default, GUIDE sets the property to:
%| <MFILENAME>('<SUBFUNCTION_NAME>', gcbo, [], guidata(gcbo))
%| Add any extra arguments after the last argument, before the final
%| closing parenthesis.


% --------------------------------------------------------------------
function varargout = edit1_Callback(h, eventdata, handles, varargin)
% Stub for Callback of the uicontrol handles.edit1.
handles.answer = get(handles.edit1,'String');
guidata(h,handles);


% --------------------------------------------------------------------
function varargout = edit2_Callback(h, eventdata, handles, varargin)
% Stub for Callback of the uicontrol handles.edit2.
handles.numprot = str2num(get(handles.edit2,'String'));
guidata(h,handles);


% --------------------------------------------------------------------
function varargout = pushbutton1_Callback(h, eventdata, handles, varargin)
% Stub for Callback of the uicontrol handles.pushbutton1.
if ~isempty(handles.answer)
    uiresume(handles.figure1);
end


% --------------------------------------------------------------------
function varargout = figure1_CloseRequestFcn(h, eventdata, handles, varargin)
% Stub for CloseRequestFcn of the figure handles.figure1.
handles.answer = [];
guidata(h,handles);
uiresume(handles.figure1);
