# Supplementary material for: Mutagenesis Objective Search and Selection Tool (MOSST): an algorithm to predict structure-function related mutations in proteins
Source: BMC Bioinformatics. 2011 Apr 27;12:122. doi: 10.1186/1471-2105-12-122 (PMC3123232; doi:10.1186/1471-2105-12-122)
Supplement: Additional file 2 — MOSST Essential Files.zip (ZIP format); compressed file including all routines for the MATLAB GUI implementation of MOSST and exemplary alignment files for family 16 glycosyl hydrolases. [file 1471-2105-12-122-S2.ZIP › MOSST Essential Files/MATLAB Files/leealin.m]

function alin = leealin(arch)
% Lee un alineamiento desde un archivo en el que los nombres de las proteinas
% estan entre parentesis antes de cada linea de proteina completa

fid = fopen(arch,'r');
if fid == -1
    alin = [];
else
    lins = 0;
    while ~feof(fid)
        linea = fgetl(fid);
        largo = length(linea);
        lins = lins + 1;
        i = 1;
        while linea(i) ~= ')'
            i = i + 1;
        end
        i = i + 1;
        j = 1;
        while i <= largo
            alin(lins,j) = linea(i);
            i = i + 1;
            j = j + 1;
        end
    end
    fclose(fid);
end
