# Supplementary material for: Mutagenesis Objective Search and Selection Tool (MOSST): an algorithm to predict structure-function related mutations in proteins
Source: BMC Bioinformatics. 2011 Apr 27;12:122. doi: 10.1186/1471-2105-12-122 (PMC3123232; doi:10.1186/1471-2105-12-122)
Supplement: Additional file 2 — MOSST Essential Files.zip (ZIP format); compressed file including all routines for the MATLAB GUI implementation of MOSST and exemplary alignment files for family 16 glycosyl hydrolases. [file 1471-2105-12-122-S2.ZIP › MOSST Essential Files/MATLAB Files/leematriz.m]

function matriz = leematriz(mat)
% Entrega el valor de la matriz que se espera, segun lo que pide mat.

if mat == 1   %'cumvar1.txt'
    matriz = [5.00000000e-002 2.70000000e-001 3.40000000e-001 3.95000000e-001 4.50000000e-001 4.70000000e-001 4.95000000e-001 5.35000000e-001 5.60000000e-001 6.00000000e-001 6.30000000e-001 6.45000000e-001 6.75000000e-001 6.85000000e-001 7.10000000e-001 7.40000000e-001 7.40000000e-001 7.70000000e-001 7.85000000e-001 7.85000000e-001 7.90000000e-001 7.90000000e-001 7.95000000e-001 8.05000000e-001 8.20000000e-001 8.30000000e-001 8.35000000e-001 8.35000000e-001 8.50000000e-001 8.60000000e-001 8.60000000e-001 8.60000000e-001 8.75000000e-001 8.90000000e-001 8.95000000e-001 8.95000000e-001 9.00000000e-001 9.10000000e-001 9.15000000e-001 9.15000000e-001 9.20000000e-001 9.30000000e-001 9.35000000e-001 9.35000000e-001 9.50000000e-001 9.70000000e-001 9.80000000e-001 9.85000000e-001 9.85000000e-001 9.85000000e-001 1.00000000e+000 1.00000000e+000 1.00000000e+000 1.00000000e+000 1.00000000e+000 1.00000000e+000 1.00000000e+000 1.00000000e+000 1.00000000e+000 1.00000000e+000 1.00000000e+000 1.00000000e+000 1.00000000e+000 1.00000000e+000 1.00000000e+000 1.00000000e+000 1.00000000e+000 1.00000000e+000 1.00000000e+000 1.00000000e+000 1.00000000e+000 1.00000000e+000 1.00000000e+000 1.00000000e+000 1.00000000e+000 1.00000000e+000 1.00000000e+000 1.00000000e+000 1.00000000e+000 1.00000000e+000 1.00000000e+000 1.00000000e+000 1.00000000e+000 1.00000000e+000 1.00000000e+000 1.00000000e+000 1.00000000e+000 1.00000000e+000 1.00000000e+000 1.00000000e+000 1.00000000e+000 1.00000000e+000 1.00000000e+000 1.00000000e+000 1.00000000e+000 1.00000000e+000 1.00000000e+000 1.00000000e+000 1.00000000e+000 1.00000000e+000 1.00000000e+000 ;
        2.50000000e-003 9.40000000e-002 1.63000000e-001 2.14000000e-001 2.63500000e-001 3.25000000e-001 3.79750000e-001 4.21000000e-001 4.71250000e-001 5.14000000e-001 5.44750000e-001 5.68750000e-001 5.88250000e-001 6.10750000e-001 6.31000000e-001 6.50500000e-001 6.74500000e-001 7.07500000e-001 7.23250000e-001 7.51000000e-001 7.66000000e-001 7.88500000e-001 8.10250000e-001 8.53750000e-001 8.76250000e-001 9.01000000e-001 9.23500000e-001 9.39250000e-001 9.52000000e-001 9.61750000e-001 9.78250000e-001 9.87250000e-001 9.94750000e-001 9.97750000e-001 1.00000000e+000 1.00000000e+000 1.00000000e+000 1.00000000e+000 1.00000000e+000 1.00000000e+000 1.00000000e+000 1.00000000e+000 1.00000000e+000 1.00000000e+000 1.00000000e+000 1.00000000e+000 1.00000000e+000 1.00000000e+000 1.00000000e+000 1.00000000e+000 1.00000000e+000 1.00000000e+000 1.00000000e+000 1.00000000e+000 1.00000000e+000 1.00000000e+000 1.00000000e+000 1.00000000e+000 1.00000000e+000 1.00000000e+000 1.00000000e+000 1.00000000e+000 1.00000000e+000 1.00000000e+000 1.00000000e+000 1.00000000e+000 1.00000000e+000 1.00000000e+000 1.00000000e+000 1.00000000e+000 1.00000000e+000 1.00000000e+000 1.00000000e+000 1.00000000e+000 1.00000000e+000 1.00000000e+000 1.00000000e+000 1.00000000e+000 1.00000000e+000 1.00000000e+000 1.00000000e+000 1.00000000e+000 1.00000000e+000 1.00000000e+000 1.00000000e+000 1.00000000e+000 1.00000000e+000 1.00000000e+000 1.00000000e+000 1.00000000e+000 1.00000000e+000 1.00000000e+000 1.00000000e+000 1.00000000e+000 1.00000000e+000 1.00000000e+000 1.00000000e+000 1.00000000e+000 1.00000000e+000 1.00000000e+000 1.00000000e+000 ;
        1.25000000e-004 3.87250000e-002 8.47125000e-002 1.30462500e-001 1.92237500e-001 2.48175000e-001 3.06150000e-001 3.51725000e-001 3.89037500e-001 4.21437500e-001 4.50775000e-001 4.84575000e-001 5.24387500e-001 5.63575000e-001 6.00475000e-001 6.45387500e-001 6.97100000e-001 7.46875000e-001 7.89787500e-001 8.30175000e-001 8.68175000e-001 9.05637500e-001 9.34550000e-001 9.54837500e-001 9.65875000e-001 9.75512500e-001 9.81887500e-001 9.84662500e-001 9.89312500e-001 9.92462500e-001 9.95950000e-001 9.97712500e-001 9.99587500e-001 9.99812500e-001 1.00000000e+000 1.00000000e+000 1.00000000e+000 1.00000000e+000 1.00000000e+000 1.00000000e+000 1.00000000e+000 1.00000000e+000 1.00000000e+000 1.00000000e+000 1.00000000e+000 1.00000000e+000 1.00000000e+000 1.00000000e+000 1.00000000e+000 1.00000000e+000 1.00000000e+000 1.00000000e+000 1.00000000e+000 1.00000000e+000 1.00000000e+000 1.00000000e+000 1.00000000e+000 1.00000000e+000 1.00000000e+000 1.00000000e+000 1.00000000e+000 1.00000000e+000 1.00000000e+000 1.00000000e+000 1.00000000e+000 1.00000000e+000 1.00000000e+000 1.00000000e+000 1.00000000e+000 1.00000000e+000 1.00000000e+000 1.00000000e+000 1.00000000e+000 1.00000000e+000 1.00000000e+000 1.00000000e+000 1.00000000e+000 1.00000000e+000 1.00000000e+000 1.00000000e+000 1.00000000e+000 1.00000000e+000 1.00000000e+000 1.00000000e+000 1.00000000e+000 1.00000000e+000 1.00000000e+000 1.00000000e+000 1.00000000e+000 1.00000000e+000 1.00000000e+000 1.00000000e+000 1.00000000e+000 1.00000000e+000 1.00000000e+000 1.00000000e+000 1.00000000e+000 1.00000000e+000 1.00000000e+000 1.00000000e+000 1.00000000e+000 ;
        6.25000000e-006 1.51000200e-002 4.43313000e-002 8.86187600e-002 1.41365650e-001 1.97768750e-001 2.43581270e-001 2.81496900e-001 3.14434440e-001 3.55418780e-001 3.97490590e-001 4.45784340e-001 5.08418740e-001 5.73537480e-001 6.36206260e-001 6.99925060e-001 7.66531330e-001 8.23496970e-001 8.66575090e-001 8.97918850e-001 9.23041710e-001 9.41168920e-001 9.56406440e-001 9.71397080e-001 9.81815830e-001 9.89003310e-001 9.93615800e-001 9.97000180e-001 9.98975180e-001 9.99859560e-001 9.99993920e-001 1.00000018e+000 1.00000018e+000 1.00000018e+000 1.00000018e+000 1.00000018e+000 1.00000018e+000 1.00000018e+000 1.00000018e+000 1.00000018e+000 1.00000018e+000 1.00000018e+000 1.00000018e+000 1.00000018e+000 1.00000018e+000 1.00000018e+000 1.00000018e+000 1.00000018e+000 1.00000018e+000 1.00000018e+000 1.00000018e+000 1.00000018e+000 1.00000018e+000 1.00000018e+000 1.00000018e+000 1.00000018e+000 1.00000018e+000 1.00000018e+000 1.00000018e+000 1.00000018e+000 1.00000018e+000 1.00000018e+000 1.00000018e+000 1.00000018e+000 1.00000018e+000 1.00000018e+000 1.00000018e+000 1.00000018e+000 1.00000018e+000 1.00000018e+000 1.00000018e+000 1.00000018e+000 1.00000018e+000 1.00000018e+000 1.00000018e+000 1.00000018e+000 1.00000018e+000 1.00000018e+000 1.00000018e+000 1.00000018e+000 1.00000018e+000 1.00000018e+000 1.00000018e+000 1.00000018e+000 1.00000018e+000 1.00000018e+000 1.00000018e+000 1.00000018e+000 1.00000018e+000 1.00000018e+000 1.00000018e+000 1.00000018e+000 1.00000018e+000 1.00000018e+000 1.00000018e+000 1.00000018e+000 1.00000018e+000 1.00000018e+000 1.00000018e+000 1.00000018e+000 1.00000018e+000 ;
        3.12500000e-007 5.82178000e-003 2.16194600e-002 6.25777400e-002 1.09054590e-001 1.53189420e-001 1.89164420e-001 2.27520070e-001 2.65194840e-001 3.09675990e-001 3.68397080e-001 4.46280520e-001 5.20799830e-001 6.02907420e-001 6.82322900e-001 7.52012220e-001 8.06075890e-001 8.48146240e-001 8.84140110e-001 9.19385310e-001 9.44871030e-001 9.64214080e-001 9.78955810e-001 9.88726090e-001 9.94152800e-001 9.97151260e-001 9.98595240e-001 9.99419060e-001 9.99847330e-001 9.99986090e-001 9.99999380e-001 1.00000001e+000 1.00000001e+000 1.00000001e+000 1.00000001e+000 1.00000001e+000 1.00000001e+000 1.00000001e+000 1.00000001e+000 1.00000001e+000 1.00000001e+000 1.00000001e+000 1.00000001e+000 1.00000001e+000 1.00000001e+000 1.00000001e+000 1.00000001e+000 1.00000001e+000 1.00000001e+000 1.00000001e+000 1.00000001e+000 1.00000001e+000 1.00000001e+000 1.00000001e+000 1.00000001e+000 1.00000001e+000 1.00000001e+000 1.00000001e+000 1.00000001e+000 1.00000001e+000 1.00000001e+000 1.00000001e+000 1.00000001e+000 1.00000001e+000 1.00000001e+000 1.00000001e+000 1.00000001e+000 1.00000001e+000 1.00000001e+000 1.00000001e+000 1.00000001e+000 1.00000001e+000 1.00000001e+000 1.00000001e+000 1.00000001e+000 1.00000001e+000 1.00000001e+000 1.00000001e+000 1.00000001e+000 1.00000001e+000 1.00000001e+000 1.00000001e+000 1.00000001e+000 1.00000001e+000 1.00000001e+000 1.00000001e+000 1.00000001e+000 1.00000001e+000 1.00000001e+000 1.00000001e+000 1.00000001e+000 1.00000001e+000 1.00000001e+000 1.00000001e+000 1.00000001e+000 1.00000001e+000 1.00000001e+000 1.00000001e+000 1.00000001e+000 1.00000001e+000 1.00000001e+000 ;
        1.56250000e-008 2.40223000e-003 1.09464200e-002 4.35939900e-002 8.36377800e-002 1.19460780e-001 1.51344590e-001 1.82750180e-001 2.29999540e-001 2.93368810e-001 3.65762800e-001 4.49829560e-001 5.38863010e-001 6.30170410e-001 7.02990080e-001 7.63457630e-001 8.20738400e-001 8.70198840e-001 9.12397420e-001 9.44787490e-001 9.66585550e-001 9.80905130e-001 9.89357780e-001 9.94710230e-001 9.97514080e-001 9.98935470e-001 9.99670140e-001 9.99946010e-001 9.99995890e-001 1.00000007e+000 1.00000013e+000 1.00000013e+000 1.00000013e+000 1.00000013e+000 1.00000013e+000 1.00000013e+000 1.00000013e+000 1.00000013e+000 1.00000013e+000 1.00000013e+000 1.00000013e+000 1.00000013e+000 1.00000013e+000 1.00000013e+000 1.00000013e+000 1.00000013e+000 1.00000013e+000 1.00000013e+000 1.00000013e+000 1.00000013e+000 1.00000013e+000 1.00000013e+000 1.00000013e+000 1.00000013e+000 1.00000013e+000 1.00000013e+000 1.00000013e+000 1.00000013e+000 1.00000013e+000 1.00000013e+000 1.00000013e+000 1.00000013e+000 1.00000013e+000 1.00000013e+000 1.00000013e+000 1.00000013e+000 1.00000013e+000 1.00000013e+000 1.00000013e+000 1.00000013e+000 1.00000013e+000 1.00000013e+000 1.00000013e+000 1.00000013e+000 1.00000013e+000 1.00000013e+000 1.00000013e+000 1.00000013e+000 1.00000013e+000 1.00000013e+000 1.00000013e+000 1.00000013e+000 1.00000013e+000 1.00000013e+000 1.00000013e+000 1.00000013e+000 1.00000013e+000 1.00000013e+000 1.00000013e+000 1.00000013e+000 1.00000013e+000 1.00000013e+000 1.00000013e+000 1.00000013e+000 1.00000013e+000 1.00000013e+000 1.00000013e+000 1.00000013e+000 1.00000013e+000 1.00000013e+000 1.00000013e+000 ;
        7.81250000e-010 1.04001000e-003 5.75675000e-003 2.60076600e-002 6.34216000e-002 9.43955800e-002 1.21201540e-001 1.55611090e-001 2.04887140e-001 2.68518080e-001 3.66394070e-001 4.63425010e-001 5.51841770e-001 6.30710910e-001 7.05777430e-001 7.76473550e-001 8.45964300e-001 8.98006580e-001 9.35033650e-001 9.60636680e-001 9.77432350e-001 9.88117210e-001 9.94314620e-001 9.97679310e-001 9.99131700e-001 9.99722050e-001 9.99930820e-001 9.99992210e-001 9.99999470e-001 9.99999840e-001 9.99999850e-001 9.99999850e-001 9.99999850e-001 9.99999850e-001 9.99999850e-001 9.99999850e-001 9.99999850e-001 9.99999850e-001 9.99999850e-001 9.99999850e-001 9.99999850e-001 9.99999850e-001 9.99999850e-001 9.99999850e-001 9.99999850e-001 9.99999850e-001 9.99999850e-001 9.99999850e-001 9.99999850e-001 9.99999850e-001 9.99999850e-001 9.99999850e-001 9.99999850e-001 9.99999850e-001 9.99999850e-001 9.99999850e-001 9.99999850e-001 9.99999850e-001 9.99999850e-001 9.99999850e-001 9.99999850e-001 9.99999850e-001 9.99999850e-001 9.99999850e-001 9.99999850e-001 9.99999850e-001 9.99999850e-001 9.99999850e-001 9.99999850e-001 9.99999850e-001 9.99999850e-001 9.99999850e-001 9.99999850e-001 9.99999850e-001 9.99999850e-001 9.99999850e-001 9.99999850e-001 9.99999850e-001 9.99999850e-001 9.99999850e-001 9.99999850e-001 9.99999850e-001 9.99999850e-001 9.99999850e-001 9.99999850e-001 9.99999850e-001 9.99999850e-001 9.99999850e-001 9.99999850e-001 9.99999850e-001 9.99999850e-001 9.99999850e-001 9.99999850e-001 9.99999850e-001 9.99999850e-001 9.99999850e-001 9.99999850e-001 9.99999850e-001 9.99999850e-001 9.99999850e-001 9.99999850e-001 ;
        3.90625000e-011 4.72950000e-004 3.13241000e-003 1.59553400e-002 4.72221400e-002 7.43409600e-002 1.00300130e-001 1.36445710e-001 1.87328940e-001 2.65034960e-001 3.55835400e-001 4.56975630e-001 5.49258970e-001 6.37603020e-001 7.25626470e-001 8.02939800e-001 8.66641910e-001 9.13461980e-001 9.48835430e-001 9.71346210e-001 9.85368550e-001 9.93314910e-001 9.97157500e-001 9.98987410e-001 9.99664140e-001 9.99911290e-001 9.99988620e-001 9.99999380e-001 9.99999990e-001 9.99999990e-001 9.99999990e-001 9.99999990e-001 9.99999990e-001 9.99999990e-001 9.99999990e-001 9.99999990e-001 9.99999990e-001 9.99999990e-001 9.99999990e-001 9.99999990e-001 9.99999990e-001 9.99999990e-001 9.99999990e-001 9.99999990e-001 9.99999990e-001 9.99999990e-001 9.99999990e-001 9.99999990e-001 9.99999990e-001 9.99999990e-001 9.99999990e-001 9.99999990e-001 9.99999990e-001 9.99999990e-001 9.99999990e-001 9.99999990e-001 9.99999990e-001 9.99999990e-001 9.99999990e-001 9.99999990e-001 9.99999990e-001 9.99999990e-001 9.99999990e-001 9.99999990e-001 9.99999990e-001 9.99999990e-001 9.99999990e-001 9.99999990e-001 9.99999990e-001 9.99999990e-001 9.99999990e-001 9.99999990e-001 9.99999990e-001 9.99999990e-001 9.99999990e-001 9.99999990e-001 9.99999990e-001 9.99999990e-001 9.99999990e-001 9.99999990e-001 9.99999990e-001 9.99999990e-001 9.99999990e-001 9.99999990e-001 9.99999990e-001 9.99999990e-001 9.99999990e-001 9.99999990e-001 9.99999990e-001 9.99999990e-001 9.99999990e-001 9.99999990e-001 9.99999990e-001 9.99999990e-001 9.99999990e-001 9.99999990e-001 9.99999990e-001 9.99999990e-001 9.99999990e-001 9.99999990e-001 9.99999990e-001 ;
        1.95312500e-012 2.22800000e-004 1.75962000e-003 1.00341200e-002 3.20827900e-002 5.88235600e-002 8.48853500e-002 1.22370940e-001 1.80803740e-001 2.59134990e-001 3.48928680e-001 4.40255230e-001 5.35744480e-001 6.50945390e-001 7.45972290e-001 8.22780480e-001 8.83301460e-001 9.27882360e-001 9.59192700e-001 9.79191330e-001 9.90232870e-001 9.95986720e-001 9.98475610e-001 9.99533550e-001 9.99879510e-001 9.99976940e-001 9.99997800e-001 9.99999840e-001 9.99999920e-001 9.99999920e-001 9.99999920e-001 9.99999920e-001 9.99999920e-001 9.99999920e-001 9.99999920e-001 9.99999920e-001 9.99999920e-001 9.99999920e-001 9.99999920e-001 9.99999920e-001 9.99999920e-001 9.99999920e-001 9.99999920e-001 9.99999920e-001 9.99999920e-001 9.99999920e-001 9.99999920e-001 9.99999920e-001 9.99999920e-001 9.99999920e-001 9.99999920e-001 9.99999920e-001 9.99999920e-001 9.99999920e-001 9.99999920e-001 9.99999920e-001 9.99999920e-001 9.99999920e-001 9.99999920e-001 9.99999920e-001 9.99999920e-001 9.99999920e-001 9.99999920e-001 9.99999920e-001 9.99999920e-001 9.99999920e-001 9.99999920e-001 9.99999920e-001 9.99999920e-001 9.99999920e-001 9.99999920e-001 9.99999920e-001 9.99999920e-001 9.99999920e-001 9.99999920e-001 9.99999920e-001 9.99999920e-001 9.99999920e-001 9.99999920e-001 9.99999920e-001 9.99999920e-001 9.99999920e-001 9.99999920e-001 9.99999920e-001 9.99999920e-001 9.99999920e-001 9.99999920e-001 9.99999920e-001 9.99999920e-001 9.99999920e-001 9.99999920e-001 9.99999920e-001 9.99999920e-001 9.99999920e-001 9.99999920e-001 9.99999920e-001 9.99999920e-001 9.99999920e-001 9.99999920e-001 9.99999920e-001 9.99999920e-001 ;
        9.76562500e-014 1.08900000e-004 1.01954000e-003 6.46695000e-003 2.21281200e-002 4.59884200e-002 7.25715000e-002 1.13466620e-001 1.75223300e-001 2.53217080e-001 3.37616340e-001 4.30531860e-001 5.42042070e-001 6.49802580e-001 7.56690780e-001 8.37618150e-001 8.97715800e-001 9.40984630e-001 9.68832120e-001 9.85086960e-001 9.93457250e-001 9.97558220e-001 9.99205080e-001 9.99794000e-001 9.99953880e-001 9.99992200e-001 9.99999530e-001 1.00000011e+000 1.00000011e+000 1.00000011e+000 1.00000011e+000 1.00000011e+000 1.00000011e+000 1.00000011e+000 1.00000011e+000 1.00000011e+000 1.00000011e+000 1.00000011e+000 1.00000011e+000 1.00000011e+000 1.00000011e+000 1.00000011e+000 1.00000011e+000 1.00000011e+000 1.00000011e+000 1.00000011e+000 1.00000011e+000 1.00000011e+000 1.00000011e+000 1.00000011e+000 1.00000011e+000 1.00000011e+000 1.00000011e+000 1.00000011e+000 1.00000011e+000 1.00000011e+000 1.00000011e+000 1.00000011e+000 1.00000011e+000 1.00000011e+000 1.00000011e+000 1.00000011e+000 1.00000011e+000 1.00000011e+000 1.00000011e+000 1.00000011e+000 1.00000011e+000 1.00000011e+000 1.00000011e+000 1.00000011e+000 1.00000011e+000 1.00000011e+000 1.00000011e+000 1.00000011e+000 1.00000011e+000 1.00000011e+000 1.00000011e+000 1.00000011e+000 1.00000011e+000 1.00000011e+000 1.00000011e+000 1.00000011e+000 1.00000011e+000 1.00000011e+000 1.00000011e+000 1.00000011e+000 1.00000011e+000 1.00000011e+000 1.00000011e+000 1.00000011e+000 1.00000011e+000 1.00000011e+000 1.00000011e+000 1.00000011e+000 1.00000011e+000 1.00000011e+000 1.00000011e+000 1.00000011e+000 1.00000011e+000 1.00000011e+000 1.00000011e+000 ;
        4.88281250e-015 5.51600000e-005 6.09950000e-004 4.25473000e-003 1.54301700e-002 3.29302800e-002 6.25027500e-002 1.06126110e-001 1.69488790e-001 2.44846160e-001 3.29749030e-001 4.33038550e-001 5.44739330e-001 6.57991220e-001 7.59831190e-001 8.42679370e-001 9.10359600e-001 9.51519400e-001 9.75870540e-001 9.89107530e-001 9.95646020e-001 9.98515600e-001 9.99559380e-001 9.99896230e-001 9.99982450e-001 9.99997620e-001 9.99999580e-001 9.99999700e-001 9.99999700e-001 9.99999700e-001 9.99999700e-001 9.99999700e-001 9.99999700e-001 9.99999700e-001 9.99999700e-001 9.99999700e-001 9.99999700e-001 9.99999700e-001 9.99999700e-001 9.99999700e-001 9.99999700e-001 9.99999700e-001 9.99999700e-001 9.99999700e-001 9.99999700e-001 9.99999700e-001 9.99999700e-001 9.99999700e-001 9.99999700e-001 9.99999700e-001 9.99999700e-001 9.99999700e-001 9.99999700e-001 9.99999700e-001 9.99999700e-001 9.99999700e-001 9.99999700e-001 9.99999700e-001 9.99999700e-001 9.99999700e-001 9.99999700e-001 9.99999700e-001 9.99999700e-001 9.99999700e-001 9.99999700e-001 9.99999700e-001 9.99999700e-001 9.99999700e-001 9.99999700e-001 9.99999700e-001 9.99999700e-001 9.99999700e-001 9.99999700e-001 9.99999700e-001 9.99999700e-001 9.99999700e-001 9.99999700e-001 9.99999700e-001 9.99999700e-001 9.99999700e-001 9.99999700e-001 9.99999700e-001 9.99999700e-001 9.99999700e-001 9.99999700e-001 9.99999700e-001 9.99999700e-001 9.99999700e-001 9.99999700e-001 9.99999700e-001 9.99999700e-001 9.99999700e-001 9.99999700e-001 9.99999700e-001 9.99999700e-001 9.99999700e-001 9.99999700e-001 9.99999700e-001 9.99999700e-001 9.99999700e-001 9.99999700e-001 ;
        2.44140625e-016 2.91600000e-005 3.75640000e-004 2.84072000e-003 1.09194700e-002 2.39789500e-002 5.25226400e-002 9.85757900e-002 1.61804920e-001 2.37662890e-001 3.29475410e-001 4.36118800e-001 5.51596100e-001 6.65279780e-001 7.67149720e-001 8.53542930e-001 9.16153040e-001 9.58186670e-001 9.80752660e-001 9.92134830e-001 9.97125910e-001 9.99094570e-001 9.99769050e-001 9.99954730e-001 9.99992780e-001 9.99999070e-001 9.99999810e-001 9.99999830e-001 9.99999830e-001 9.99999830e-001 9.99999830e-001 9.99999830e-001 9.99999830e-001 9.99999830e-001 9.99999830e-001 9.99999830e-001 9.99999830e-001 9.99999830e-001 9.99999830e-001 9.99999830e-001 9.99999830e-001 9.99999830e-001 9.99999830e-001 9.99999830e-001 9.99999830e-001 9.99999830e-001 9.99999830e-001 9.99999830e-001 9.99999830e-001 9.99999830e-001 9.99999830e-001 9.99999830e-001 9.99999830e-001 9.99999830e-001 9.99999830e-001 9.99999830e-001 9.99999830e-001 9.99999830e-001 9.99999830e-001 9.99999830e-001 9.99999830e-001 9.99999830e-001 9.99999830e-001 9.99999830e-001 9.99999830e-001 9.99999830e-001 9.99999830e-001 9.99999830e-001 9.99999830e-001 9.99999830e-001 9.99999830e-001 9.99999830e-001 9.99999830e-001 9.99999830e-001 9.99999830e-001 9.99999830e-001 9.99999830e-001 9.99999830e-001 9.99999830e-001 9.99999830e-001 9.99999830e-001 9.99999830e-001 9.99999830e-001 9.99999830e-001 9.99999830e-001 9.99999830e-001 9.99999830e-001 9.99999830e-001 9.99999830e-001 9.99999830e-001 9.99999830e-001 9.99999830e-001 9.99999830e-001 9.99999830e-001 9.99999830e-001 9.99999830e-001 9.99999830e-001 9.99999830e-001 9.99999830e-001 9.99999830e-001 9.99999830e-001 ;
        1.22070313e-017 1.60200000e-005 2.36560000e-004 1.93403000e-003 7.84175000e-003 1.76021900e-002 3.88054700e-002 8.97384900e-002 1.53622570e-001 2.33594590e-001 3.30505700e-001 4.41428620e-001 5.58786840e-001 6.74025980e-001 7.78758020e-001 8.63915830e-001 9.24415790e-001 9.62716880e-001 9.83789030e-001 9.94148080e-001 9.98056880e-001 9.99457090e-001 9.99876270e-001 9.99978220e-001 9.99997050e-001 9.99999630e-001 9.99999850e-001 9.99999850e-001 9.99999850e-001 9.99999850e-001 9.99999850e-001 9.99999850e-001 9.99999850e-001 9.99999850e-001 9.99999850e-001 9.99999850e-001 9.99999850e-001 9.99999850e-001 9.99999850e-001 9.99999850e-001 9.99999850e-001 9.99999850e-001 9.99999850e-001 9.99999850e-001 9.99999850e-001 9.99999850e-001 9.99999850e-001 9.99999850e-001 9.99999850e-001 9.99999850e-001 9.99999850e-001 9.99999850e-001 9.99999850e-001 9.99999850e-001 9.99999850e-001 9.99999850e-001 9.99999850e-001 9.99999850e-001 9.99999850e-001 9.99999850e-001 9.99999850e-001 9.99999850e-001 9.99999850e-001 9.99999850e-001 9.99999850e-001 9.99999850e-001 9.99999850e-001 9.99999850e-001 9.99999850e-001 9.99999850e-001 9.99999850e-001 9.99999850e-001 9.99999850e-001 9.99999850e-001 9.99999850e-001 9.99999850e-001 9.99999850e-001 9.99999850e-001 9.99999850e-001 9.99999850e-001 9.99999850e-001 9.99999850e-001 9.99999850e-001 9.99999850e-001 9.99999850e-001 9.99999850e-001 9.99999850e-001 9.99999850e-001 9.99999850e-001 9.99999850e-001 9.99999850e-001 9.99999850e-001 9.99999850e-001 9.99999850e-001 9.99999850e-001 9.99999850e-001 9.99999850e-001 9.99999850e-001 9.99999850e-001 9.99999850e-001 9.99999850e-001 ;
        6.10351563e-019 9.23000000e-006 1.52740000e-004 1.34152000e-003 5.68964000e-003 1.30874700e-002 2.91837400e-002 7.85973700e-002 1.44857950e-001 2.29936200e-001 3.31858790e-001 4.47183460e-001 5.68206450e-001 6.86355610e-001 7.90837320e-001 8.73540300e-001 9.31834700e-001 9.67718740e-001 9.86694830e-001 9.95268990e-001 9.98623110e-001 9.99653020e-001 9.99929070e-001 9.99989250e-001 9.99998660e-001 9.99999790e-001 9.99999870e-001 9.99999870e-001 9.99999870e-001 9.99999870e-001 9.99999870e-001 9.99999870e-001 9.99999870e-001 9.99999870e-001 9.99999870e-001 9.99999870e-001 9.99999870e-001 9.99999870e-001 9.99999870e-001 9.99999870e-001 9.99999870e-001 9.99999870e-001 9.99999870e-001 9.99999870e-001 9.99999870e-001 9.99999870e-001 9.99999870e-001 9.99999870e-001 9.99999870e-001 9.99999870e-001 9.99999870e-001 9.99999870e-001 9.99999870e-001 9.99999870e-001 9.99999870e-001 9.99999870e-001 9.99999870e-001 9.99999870e-001 9.99999870e-001 9.99999870e-001 9.99999870e-001 9.99999870e-001 9.99999870e-001 9.99999870e-001 9.99999870e-001 9.99999870e-001 9.99999870e-001 9.99999870e-001 9.99999870e-001 9.99999870e-001 9.99999870e-001 9.99999870e-001 9.99999870e-001 9.99999870e-001 9.99999870e-001 9.99999870e-001 9.99999870e-001 9.99999870e-001 9.99999870e-001 9.99999870e-001 9.99999870e-001 9.99999870e-001 9.99999870e-001 9.99999870e-001 9.99999870e-001 9.99999870e-001 9.99999870e-001 9.99999870e-001 9.99999870e-001 9.99999870e-001 9.99999870e-001 9.99999870e-001 9.99999870e-001 9.99999870e-001 9.99999870e-001 9.99999870e-001 9.99999870e-001 9.99999870e-001 9.99999870e-001 9.99999870e-001 9.99999870e-001 ;
        3.05175781e-020 5.49000000e-006 1.01080000e-004 9.44680000e-004 4.14885000e-003 9.82312000e-003 2.22596300e-002 6.01290400e-002 1.35407380e-001 2.25627830e-001 3.33946780e-001 4.53617450e-001 5.79181890e-001 6.98847290e-001 8.02657660e-001 8.83288680e-001 9.39727220e-001 9.72528480e-001 9.89176510e-001 9.96375890e-001 9.98999290e-001 9.99770120e-001 9.99960810e-001 9.99994920e-001 9.99999480e-001 9.99999930e-001 9.99999940e-001 9.99999940e-001 9.99999940e-001 9.99999940e-001 9.99999940e-001 9.99999940e-001 9.99999940e-001 9.99999940e-001 9.99999940e-001 9.99999940e-001 9.99999940e-001 9.99999940e-001 9.99999940e-001 9.99999940e-001 9.99999940e-001 9.99999940e-001 9.99999940e-001 9.99999940e-001 9.99999940e-001 9.99999940e-001 9.99999940e-001 9.99999940e-001 9.99999940e-001 9.99999940e-001 9.99999940e-001 9.99999940e-001 9.99999940e-001 9.99999940e-001 9.99999940e-001 9.99999940e-001 9.99999940e-001 9.99999940e-001 9.99999940e-001 9.99999940e-001 9.99999940e-001 9.99999940e-001 9.99999940e-001 9.99999940e-001 9.99999940e-001 9.99999940e-001 9.99999940e-001 9.99999940e-001 9.99999940e-001 9.99999940e-001 9.99999940e-001 9.99999940e-001 9.99999940e-001 9.99999940e-001 9.99999940e-001 9.99999940e-001 9.99999940e-001 9.99999940e-001 9.99999940e-001 9.99999940e-001 9.99999940e-001 9.99999940e-001 9.99999940e-001 9.99999940e-001 9.99999940e-001 9.99999940e-001 9.99999940e-001 9.99999940e-001 9.99999940e-001 9.99999940e-001 9.99999940e-001 9.99999940e-001 9.99999940e-001 9.99999940e-001 9.99999940e-001 9.99999940e-001 9.99999940e-001 9.99999940e-001 9.99999940e-001 9.99999940e-001 9.99999940e-001 ;
        1.52587891e-021 3.39000000e-006 6.82900000e-005 6.71080000e-004 3.05677000e-003 7.42709000e-003 1.72086600e-002 4.65492000e-002 1.21548290e-001 2.18828760e-001 3.35122310e-001 4.61623490e-001 5.91563970e-001 7.12172740e-001 8.14950210e-001 8.93979850e-001 9.46577990e-001 9.76581430e-001 9.91206660e-001 9.97204150e-001 9.99269490e-001 9.99847840e-001 9.99975860e-001 9.99997170e-001 9.99999630e-001 9.99999830e-001 9.99999830e-001 9.99999830e-001 9.99999830e-001 9.99999830e-001 9.99999830e-001 9.99999830e-001 9.99999830e-001 9.99999830e-001 9.99999830e-001 9.99999830e-001 9.99999830e-001 9.99999830e-001 9.99999830e-001 9.99999830e-001 9.99999830e-001 9.99999830e-001 9.99999830e-001 9.99999830e-001 9.99999830e-001 9.99999830e-001 9.99999830e-001 9.99999830e-001 9.99999830e-001 9.99999830e-001 9.99999830e-001 9.99999830e-001 9.99999830e-001 9.99999830e-001 9.99999830e-001 9.99999830e-001 9.99999830e-001 9.99999830e-001 9.99999830e-001 9.99999830e-001 9.99999830e-001 9.99999830e-001 9.99999830e-001 9.99999830e-001 9.99999830e-001 9.99999830e-001 9.99999830e-001 9.99999830e-001 9.99999830e-001 9.99999830e-001 9.99999830e-001 9.99999830e-001 9.99999830e-001 9.99999830e-001 9.99999830e-001 9.99999830e-001 9.99999830e-001 9.99999830e-001 9.99999830e-001 9.99999830e-001 9.99999830e-001 9.99999830e-001 9.99999830e-001 9.99999830e-001 9.99999830e-001 9.99999830e-001 9.99999830e-001 9.99999830e-001 9.99999830e-001 9.99999830e-001 9.99999830e-001 9.99999830e-001 9.99999830e-001 9.99999830e-001 9.99999830e-001 9.99999830e-001 9.99999830e-001 9.99999830e-001 9.99999830e-001 9.99999830e-001 9.99999830e-001 ;
        7.62939453e-023 2.14000000e-006 4.71200000e-005 4.83500000e-004 2.27081000e-003 5.66186000e-003 1.34378600e-002 3.64573400e-002 9.56204100e-002 2.09355850e-001 3.35131050e-001 4.69986260e-001 6.03057570e-001 7.25442480e-001 8.27031650e-001 9.03645810e-001 9.52931200e-001 9.80081280e-001 9.92817290e-001 9.97825880e-001 9.99461850e-001 9.99896730e-001 9.99985100e-001 9.99998370e-001 9.99999720e-001 9.99999800e-001 9.99999800e-001 9.99999800e-001 9.99999800e-001 9.99999800e-001 9.99999800e-001 9.99999800e-001 9.99999800e-001 9.99999800e-001 9.99999800e-001 9.99999800e-001 9.99999800e-001 9.99999800e-001 9.99999800e-001 9.99999800e-001 9.99999800e-001 9.99999800e-001 9.99999800e-001 9.99999800e-001 9.99999800e-001 9.99999800e-001 9.99999800e-001 9.99999800e-001 9.99999800e-001 9.99999800e-001 9.99999800e-001 9.99999800e-001 9.99999800e-001 9.99999800e-001 9.99999800e-001 9.99999800e-001 9.99999800e-001 9.99999800e-001 9.99999800e-001 9.99999800e-001 9.99999800e-001 9.99999800e-001 9.99999800e-001 9.99999800e-001 9.99999800e-001 9.99999800e-001 9.99999800e-001 9.99999800e-001 9.99999800e-001 9.99999800e-001 9.99999800e-001 9.99999800e-001 9.99999800e-001 9.99999800e-001 9.99999800e-001 9.99999800e-001 9.99999800e-001 9.99999800e-001 9.99999800e-001 9.99999800e-001 9.99999800e-001 9.99999800e-001 9.99999800e-001 9.99999800e-001 9.99999800e-001 9.99999800e-001 9.99999800e-001 9.99999800e-001 9.99999800e-001 9.99999800e-001 9.99999800e-001 9.99999800e-001 9.99999800e-001 9.99999800e-001 9.99999800e-001 9.99999800e-001 9.99999800e-001 9.99999800e-001 9.99999800e-001 9.99999800e-001 9.99999800e-001 ;
        3.81469727e-024 1.41000000e-006 3.29800000e-005 3.52310000e-004 1.69266000e-003 4.34809000e-003 1.05769700e-002 2.87491600e-002 7.61422500e-002 1.93625420e-001 3.31540010e-001 4.76132620e-001 6.14913700e-001 7.38809960e-001 8.39848060e-001 9.13103340e-001 9.58912190e-001 9.83323390e-001 9.94244500e-001 9.98351280e-001 9.99615390e-001 9.99931520e-001 9.99991000e-001 9.99999010e-001 9.99999720e-001 9.99999720e-001 9.99999720e-001 9.99999720e-001 9.99999720e-001 9.99999720e-001 9.99999720e-001 9.99999720e-001 9.99999720e-001 9.99999720e-001 9.99999720e-001 9.99999720e-001 9.99999720e-001 9.99999720e-001 9.99999720e-001 9.99999720e-001 9.99999720e-001 9.99999720e-001 9.99999720e-001 9.99999720e-001 9.99999720e-001 9.99999720e-001 9.99999720e-001 9.99999720e-001 9.99999720e-001 9.99999720e-001 9.99999720e-001 9.99999720e-001 9.99999720e-001 9.99999720e-001 9.99999720e-001 9.99999720e-001 9.99999720e-001 9.99999720e-001 9.99999720e-001 9.99999720e-001 9.99999720e-001 9.99999720e-001 9.99999720e-001 9.99999720e-001 9.99999720e-001 9.99999720e-001 9.99999720e-001 9.99999720e-001 9.99999720e-001 9.99999720e-001 9.99999720e-001 9.99999720e-001 9.99999720e-001 9.99999720e-001 9.99999720e-001 9.99999720e-001 9.99999720e-001 9.99999720e-001 9.99999720e-001 9.99999720e-001 9.99999720e-001 9.99999720e-001 9.99999720e-001 9.99999720e-001 9.99999720e-001 9.99999720e-001 9.99999720e-001 9.99999720e-001 9.99999720e-001 9.99999720e-001 9.99999720e-001 9.99999720e-001 9.99999720e-001 9.99999720e-001 9.99999720e-001 9.99999720e-001 9.99999720e-001 9.99999720e-001 9.99999720e-001 9.99999720e-001 9.99999720e-001 ;
        1.90734863e-025 9.50000000e-007 2.34400000e-005 2.59040000e-004 1.27136000e-003 3.36008000e-003 8.37319000e-003 2.28454500e-002 6.11249900e-002 1.59620300e-001 3.24484040e-001 4.79728510e-001 6.25367480e-001 7.50855920e-001 8.51397250e-001 9.21657080e-001 9.64194050e-001 9.86069360e-001 9.95398800e-001 9.98731040e-001 9.99724360e-001 9.99954250e-001 9.99994650e-001 9.99999590e-001 9.99999970e-001 9.99999970e-001 9.99999970e-001 9.99999970e-001 9.99999970e-001 9.99999970e-001 9.99999970e-001 9.99999970e-001 9.99999970e-001 9.99999970e-001 9.99999970e-001 9.99999970e-001 9.99999970e-001 9.99999970e-001 9.99999970e-001 9.99999970e-001 9.99999970e-001 9.99999970e-001 9.99999970e-001 9.99999970e-001 9.99999970e-001 9.99999970e-001 9.99999970e-001 9.99999970e-001 9.99999970e-001 9.99999970e-001 9.99999970e-001 9.99999970e-001 9.99999970e-001 9.99999970e-001 9.99999970e-001 9.99999970e-001 9.99999970e-001 9.99999970e-001 9.99999970e-001 9.99999970e-001 9.99999970e-001 9.99999970e-001 9.99999970e-001 9.99999970e-001 9.99999970e-001 9.99999970e-001 9.99999970e-001 9.99999970e-001 9.99999970e-001 9.99999970e-001 9.99999970e-001 9.99999970e-001 9.99999970e-001 9.99999970e-001 9.99999970e-001 9.99999970e-001 9.99999970e-001 9.99999970e-001 9.99999970e-001 9.99999970e-001 9.99999970e-001 9.99999970e-001 9.99999970e-001 9.99999970e-001 9.99999970e-001 9.99999970e-001 9.99999970e-001 9.99999970e-001 9.99999970e-001 9.99999970e-001 9.99999970e-001 9.99999970e-001 9.99999970e-001 9.99999970e-001 9.99999970e-001 9.99999970e-001 9.99999970e-001 9.99999970e-001 9.99999970e-001 9.99999970e-001 9.99999970e-001 ;
        9.53674316e-027 6.40000000e-007 1.68900000e-005 1.91160000e-004 9.59880000e-004 2.60816000e-003 6.65595000e-003 1.82797600e-002 4.94066500e-002 1.32434250e-001 3.07001270e-001 4.79566760e-001 6.34402020e-001 7.63584730e-001 8.63020210e-001 9.30222840e-001 9.69344880e-001 9.88545790e-001 9.96379860e-001 9.99054120e-001 9.99808240e-001 9.99970250e-001 9.99996680e-001 9.99999580e-001 9.99999790e-001 9.99999790e-001 9.99999790e-001 9.99999790e-001 9.99999790e-001 9.99999790e-001 9.99999790e-001 9.99999790e-001 9.99999790e-001 9.99999790e-001 9.99999790e-001 9.99999790e-001 9.99999790e-001 9.99999790e-001 9.99999790e-001 9.99999790e-001 9.99999790e-001 9.99999790e-001 9.99999790e-001 9.99999790e-001 9.99999790e-001 9.99999790e-001 9.99999790e-001 9.99999790e-001 9.99999790e-001 9.99999790e-001 9.99999790e-001 9.99999790e-001 9.99999790e-001 9.99999790e-001 9.99999790e-001 9.99999790e-001 9.99999790e-001 9.99999790e-001 9.99999790e-001 9.99999790e-001 9.99999790e-001 9.99999790e-001 9.99999790e-001 9.99999790e-001 9.99999790e-001 9.99999790e-001 9.99999790e-001 9.99999790e-001 9.99999790e-001 9.99999790e-001 9.99999790e-001 9.99999790e-001 9.99999790e-001 9.99999790e-001 9.99999790e-001 9.99999790e-001 9.99999790e-001 9.99999790e-001 9.99999790e-001 9.99999790e-001 9.99999790e-001 9.99999790e-001 9.99999790e-001 9.99999790e-001 9.99999790e-001 9.99999790e-001 9.99999790e-001 9.99999790e-001 9.99999790e-001 9.99999790e-001 9.99999790e-001 9.99999790e-001 9.99999790e-001 9.99999790e-001 9.99999790e-001 9.99999790e-001 9.99999790e-001 9.99999790e-001 9.99999790e-001 9.99999790e-001 9.99999790e-001 ;
        4.76837158e-028 4.50000000e-007 1.22500000e-005 1.42030000e-004 7.25950000e-004 2.03207000e-003 5.31348000e-003 1.46785300e-002 4.02213600e-002 1.10562560e-001 2.64822720e-001 4.75493710e-001 6.40563240e-001 7.74409890e-001 8.73069130e-001 9.37839440e-001 9.73701030e-001 9.90524420e-001 9.97133600e-001 9.99291880e-001 9.99863450e-001 9.99979990e-001 9.99997880e-001 9.99999710e-001 9.99999840e-001 9.99999840e-001 9.99999840e-001 9.99999840e-001 9.99999840e-001 9.99999840e-001 9.99999840e-001 9.99999840e-001 9.99999840e-001 9.99999840e-001 9.99999840e-001 9.99999840e-001 9.99999840e-001 9.99999840e-001 9.99999840e-001 9.99999840e-001 9.99999840e-001 9.99999840e-001 9.99999840e-001 9.99999840e-001 9.99999840e-001 9.99999840e-001 9.99999840e-001 9.99999840e-001 9.99999840e-001 9.99999840e-001 9.99999840e-001 9.99999840e-001 9.99999840e-001 9.99999840e-001 9.99999840e-001 9.99999840e-001 9.99999840e-001 9.99999840e-001 9.99999840e-001 9.99999840e-001 9.99999840e-001 9.99999840e-001 9.99999840e-001 9.99999840e-001 9.99999840e-001 9.99999840e-001 9.99999840e-001 9.99999840e-001 9.99999840e-001 9.99999840e-001 9.99999840e-001 9.99999840e-001 9.99999840e-001 9.99999840e-001 9.99999840e-001 9.99999840e-001 9.99999840e-001 9.99999840e-001 9.99999840e-001 9.99999840e-001 9.99999840e-001 9.99999840e-001 9.99999840e-001 9.99999840e-001 9.99999840e-001 9.99999840e-001 9.99999840e-001 9.99999840e-001 9.99999840e-001 9.99999840e-001 9.99999840e-001 9.99999840e-001 9.99999840e-001 9.99999840e-001 9.99999840e-001 9.99999840e-001 9.99999840e-001 9.99999840e-001 9.99999840e-001 9.99999840e-001 9.99999840e-001 ;
        2.38418579e-029 3.30000000e-007 8.93000000e-006 1.06030000e-004 5.51310000e-004 1.58641000e-003 4.25057000e-003 1.18567200e-002 3.30227900e-002 9.28454900e-002 2.28820880e-001 4.57979940e-001 6.45107140e-001 7.84308260e-001 8.83186910e-001 9.44832630e-001 9.77716270e-001 9.92287530e-001 9.97772300e-001 9.99475690e-001 9.99900300e-001 9.99986320e-001 9.99998650e-001 9.99999880e-001 9.99999920e-001 9.99999920e-001 9.99999920e-001 9.99999920e-001 9.99999920e-001 9.99999920e-001 9.99999920e-001 9.99999920e-001 9.99999920e-001 9.99999920e-001 9.99999920e-001 9.99999920e-001 9.99999920e-001 9.99999920e-001 9.99999920e-001 9.99999920e-001 9.99999920e-001 9.99999920e-001 9.99999920e-001 9.99999920e-001 9.99999920e-001 9.99999920e-001 9.99999920e-001 9.99999920e-001 9.99999920e-001 9.99999920e-001 9.99999920e-001 9.99999920e-001 9.99999920e-001 9.99999920e-001 9.99999920e-001 9.99999920e-001 9.99999920e-001 9.99999920e-001 9.99999920e-001 9.99999920e-001 9.99999920e-001 9.99999920e-001 9.99999920e-001 9.99999920e-001 9.99999920e-001 9.99999920e-001 9.99999920e-001 9.99999920e-001 9.99999920e-001 9.99999920e-001 9.99999920e-001 9.99999920e-001 9.99999920e-001 9.99999920e-001 9.99999920e-001 9.99999920e-001 9.99999920e-001 9.99999920e-001 9.99999920e-001 9.99999920e-001 9.99999920e-001 9.99999920e-001 9.99999920e-001 9.99999920e-001 9.99999920e-001 9.99999920e-001 9.99999920e-001 9.99999920e-001 9.99999920e-001 9.99999920e-001 9.99999920e-001 9.99999920e-001 9.99999920e-001 9.99999920e-001 9.99999920e-001 9.99999920e-001 9.99999920e-001 9.99999920e-001 9.99999920e-001 9.99999920e-001 9.99999920e-001 ;
        1.19209290e-030 1.90000000e-007 6.56000000e-006 7.92500000e-005 4.19760000e-004 1.24102000e-003 3.40947000e-003 9.63870000e-003 2.72788000e-002 7.83027900e-002 1.98527920e-001 4.12041790e-001 6.43557880e-001 7.91781830e-001 8.91427700e-001 9.50710120e-001 9.80874350e-001 9.93638380e-001 9.98244080e-001 9.99602720e-001 9.99929100e-001 9.99990730e-001 9.99999050e-001 9.99999830e-001 9.99999830e-001 9.99999830e-001 9.99999830e-001 9.99999830e-001 9.99999830e-001 9.99999830e-001 9.99999830e-001 9.99999830e-001 9.99999830e-001 9.99999830e-001 9.99999830e-001 9.99999830e-001 9.99999830e-001 9.99999830e-001 9.99999830e-001 9.99999830e-001 9.99999830e-001 9.99999830e-001 9.99999830e-001 9.99999830e-001 9.99999830e-001 9.99999830e-001 9.99999830e-001 9.99999830e-001 9.99999830e-001 9.99999830e-001 9.99999830e-001 9.99999830e-001 9.99999830e-001 9.99999830e-001 9.99999830e-001 9.99999830e-001 9.99999830e-001 9.99999830e-001 9.99999830e-001 9.99999830e-001 9.99999830e-001 9.99999830e-001 9.99999830e-001 9.99999830e-001 9.99999830e-001 9.99999830e-001 9.99999830e-001 9.99999830e-001 9.99999830e-001 9.99999830e-001 9.99999830e-001 9.99999830e-001 9.99999830e-001 9.99999830e-001 9.99999830e-001 9.99999830e-001 9.99999830e-001 9.99999830e-001 9.99999830e-001 9.99999830e-001 9.99999830e-001 9.99999830e-001 9.99999830e-001 9.99999830e-001 9.99999830e-001 9.99999830e-001 9.99999830e-001 9.99999830e-001 9.99999830e-001 9.99999830e-001 9.99999830e-001 9.99999830e-001 9.99999830e-001 9.99999830e-001 9.99999830e-001 9.99999830e-001 9.99999830e-001 9.99999830e-001 9.99999830e-001 9.99999830e-001 9.99999830e-001 ;
        5.96046448e-032 1.60000000e-007 4.89000000e-006 5.95500000e-005 3.20210000e-004 9.73870000e-004 2.74155000e-003 7.86811000e-003 2.27191300e-002 6.63602700e-002 1.72708530e-001 3.70274210e-001 6.29588270e-001 7.97598740e-001 8.98893650e-001 9.56121820e-001 9.83612000e-001 9.94691270e-001 9.98589110e-001 9.99694040e-001 9.99947730e-001 9.99993620e-001 9.99999480e-001 9.99999980e-001 9.99999980e-001 9.99999980e-001 9.99999980e-001 9.99999980e-001 9.99999980e-001 9.99999980e-001 9.99999980e-001 9.99999980e-001 9.99999980e-001 9.99999980e-001 9.99999980e-001 9.99999980e-001 9.99999980e-001 9.99999980e-001 9.99999980e-001 9.99999980e-001 9.99999980e-001 9.99999980e-001 9.99999980e-001 9.99999980e-001 9.99999980e-001 9.99999980e-001 9.99999980e-001 9.99999980e-001 9.99999980e-001 9.99999980e-001 9.99999980e-001 9.99999980e-001 9.99999980e-001 9.99999980e-001 9.99999980e-001 9.99999980e-001 9.99999980e-001 9.99999980e-001 9.99999980e-001 9.99999980e-001 9.99999980e-001 9.99999980e-001 9.99999980e-001 9.99999980e-001 9.99999980e-001 9.99999980e-001 9.99999980e-001 9.99999980e-001 9.99999980e-001 9.99999980e-001 9.99999980e-001 9.99999980e-001 9.99999980e-001 9.99999980e-001 9.99999980e-001 9.99999980e-001 9.99999980e-001 9.99999980e-001 9.99999980e-001 9.99999980e-001 9.99999980e-001 9.99999980e-001 9.99999980e-001 9.99999980e-001 9.99999980e-001 9.99999980e-001 9.99999980e-001 9.99999980e-001 9.99999980e-001 9.99999980e-001 9.99999980e-001 9.99999980e-001 9.99999980e-001 9.99999980e-001 9.99999980e-001 9.99999980e-001 9.99999980e-001 9.99999980e-001 9.99999980e-001 9.99999980e-001 9.99999980e-001 ;
        2.98023224e-033 1.30000000e-007 3.65000000e-006 4.47800000e-005 2.44880000e-004 7.66350000e-004 2.21423000e-003 6.45343000e-003 1.89901100e-002 5.64224100e-002 1.50399460e-001 3.33027480e-001 5.88290400e-001 7.98038000e-001 9.04202510e-001 9.60174660e-001 9.85688470e-001 9.95593350e-001 9.98875360e-001 9.99766900e-001 9.99962170e-001 9.99995420e-001 9.99999460e-001 9.99999820e-001 9.99999820e-001 9.99999820e-001 9.99999820e-001 9.99999820e-001 9.99999820e-001 9.99999820e-001 9.99999820e-001 9.99999820e-001 9.99999820e-001 9.99999820e-001 9.99999820e-001 9.99999820e-001 9.99999820e-001 9.99999820e-001 9.99999820e-001 9.99999820e-001 9.99999820e-001 9.99999820e-001 9.99999820e-001 9.99999820e-001 9.99999820e-001 9.99999820e-001 9.99999820e-001 9.99999820e-001 9.99999820e-001 9.99999820e-001 9.99999820e-001 9.99999820e-001 9.99999820e-001 9.99999820e-001 9.99999820e-001 9.99999820e-001 9.99999820e-001 9.99999820e-001 9.99999820e-001 9.99999820e-001 9.99999820e-001 9.99999820e-001 9.99999820e-001 9.99999820e-001 9.99999820e-001 9.99999820e-001 9.99999820e-001 9.99999820e-001 9.99999820e-001 9.99999820e-001 9.99999820e-001 9.99999820e-001 9.99999820e-001 9.99999820e-001 9.99999820e-001 9.99999820e-001 9.99999820e-001 9.99999820e-001 9.99999820e-001 9.99999820e-001 9.99999820e-001 9.99999820e-001 9.99999820e-001 9.99999820e-001 9.99999820e-001 9.99999820e-001 9.99999820e-001 9.99999820e-001 9.99999820e-001 9.99999820e-001 9.99999820e-001 9.99999820e-001 9.99999820e-001 9.99999820e-001 9.99999820e-001 9.99999820e-001 9.99999820e-001 9.99999820e-001 9.99999820e-001 9.99999820e-001 9.99999820e-001 ;
        1.49011612e-034 8.00000000e-008 2.71000000e-006 3.37300000e-005 1.87670000e-004 6.05610000e-004 1.79311000e-003 5.32202000e-003 1.59487200e-002 4.81261000e-002 1.31165110e-001 2.99401220e-001 5.48755540e-001 7.89246470e-001 9.07027250e-001 9.63358060e-001 9.87420490e-001 9.96284970e-001 9.99084320e-001 9.99818920e-001 9.99972030e-001 9.99996600e-001 9.99999470e-001 9.99999720e-001 9.99999720e-001 9.99999720e-001 9.99999720e-001 9.99999720e-001 9.99999720e-001 9.99999720e-001 9.99999720e-001 9.99999720e-001 9.99999720e-001 9.99999720e-001 9.99999720e-001 9.99999720e-001 9.99999720e-001 9.99999720e-001 9.99999720e-001 9.99999720e-001 9.99999720e-001 9.99999720e-001 9.99999720e-001 9.99999720e-001 9.99999720e-001 9.99999720e-001 9.99999720e-001 9.99999720e-001 9.99999720e-001 9.99999720e-001 9.99999720e-001 9.99999720e-001 9.99999720e-001 9.99999720e-001 9.99999720e-001 9.99999720e-001 9.99999720e-001 9.99999720e-001 9.99999720e-001 9.99999720e-001 9.99999720e-001 9.99999720e-001 9.99999720e-001 9.99999720e-001 9.99999720e-001 9.99999720e-001 9.99999720e-001 9.99999720e-001 9.99999720e-001 9.99999720e-001 9.99999720e-001 9.99999720e-001 9.99999720e-001 9.99999720e-001 9.99999720e-001 9.99999720e-001 9.99999720e-001 9.99999720e-001 9.99999720e-001 9.99999720e-001 9.99999720e-001 9.99999720e-001 9.99999720e-001 9.99999720e-001 9.99999720e-001 9.99999720e-001 9.99999720e-001 9.99999720e-001 9.99999720e-001 9.99999720e-001 9.99999720e-001 9.99999720e-001 9.99999720e-001 9.99999720e-001 9.99999720e-001 9.99999720e-001 9.99999720e-001 9.99999720e-001 9.99999720e-001 9.99999720e-001 9.99999720e-001 ;
        7.45058060e-036 1.00000000e-008 1.96000000e-006 2.54300000e-005 1.44190000e-004 4.81130000e-004 1.45924000e-003 4.40495000e-003 1.34218400e-002 4.11495200e-002 1.14444470e-001 2.69222330e-001 5.11812520e-001 7.60385270e-001 9.07725380e-001 9.65597790e-001 9.88879770e-001 9.96887430e-001 9.99271990e-001 9.99863380e-001 9.99978880e-001 9.99997590e-001 9.99999690e-001 9.99999840e-001 9.99999840e-001 9.99999840e-001 9.99999840e-001 9.99999840e-001 9.99999840e-001 9.99999840e-001 9.99999840e-001 9.99999840e-001 9.99999840e-001 9.99999840e-001 9.99999840e-001 9.99999840e-001 9.99999840e-001 9.99999840e-001 9.99999840e-001 9.99999840e-001 9.99999840e-001 9.99999840e-001 9.99999840e-001 9.99999840e-001 9.99999840e-001 9.99999840e-001 9.99999840e-001 9.99999840e-001 9.99999840e-001 9.99999840e-001 9.99999840e-001 9.99999840e-001 9.99999840e-001 9.99999840e-001 9.99999840e-001 9.99999840e-001 9.99999840e-001 9.99999840e-001 9.99999840e-001 9.99999840e-001 9.99999840e-001 9.99999840e-001 9.99999840e-001 9.99999840e-001 9.99999840e-001 9.99999840e-001 9.99999840e-001 9.99999840e-001 9.99999840e-001 9.99999840e-001 9.99999840e-001 9.99999840e-001 9.99999840e-001 9.99999840e-001 9.99999840e-001 9.99999840e-001 9.99999840e-001 9.99999840e-001 9.99999840e-001 9.99999840e-001 9.99999840e-001 9.99999840e-001 9.99999840e-001 9.99999840e-001 9.99999840e-001 9.99999840e-001 9.99999840e-001 9.99999840e-001 9.99999840e-001 9.99999840e-001 9.99999840e-001 9.99999840e-001 9.99999840e-001 9.99999840e-001 9.99999840e-001 9.99999840e-001 9.99999840e-001 9.99999840e-001 9.99999840e-001 9.99999840e-001 9.99999840e-001 ;
        3.72529030e-037 0.00000000e+000 1.49000000e-006 1.92600000e-005 1.11210000e-004 3.83700000e-004 1.19253000e-003 3.66282000e-003 1.13404600e-002 3.52544800e-002 9.99864200e-002 2.42189620e-001 4.76970250e-001 7.31606560e-001 9.03482040e-001 9.66942210e-001 9.89952390e-001 9.97351160e-001 9.99409820e-001 9.99894360e-001 9.99984660e-001 9.99998310e-001 9.99999740e-001 9.99999800e-001 9.99999800e-001 9.99999800e-001 9.99999800e-001 9.99999800e-001 9.99999800e-001 9.99999800e-001 9.99999800e-001 9.99999800e-001 9.99999800e-001 9.99999800e-001 9.99999800e-001 9.99999800e-001 9.99999800e-001 9.99999800e-001 9.99999800e-001 9.99999800e-001 9.99999800e-001 9.99999800e-001 9.99999800e-001 9.99999800e-001 9.99999800e-001 9.99999800e-001 9.99999800e-001 9.99999800e-001 9.99999800e-001 9.99999800e-001 9.99999800e-001 9.99999800e-001 9.99999800e-001 9.99999800e-001 9.99999800e-001 9.99999800e-001 9.99999800e-001 9.99999800e-001 9.99999800e-001 9.99999800e-001 9.99999800e-001 9.99999800e-001 9.99999800e-001 9.99999800e-001 9.99999800e-001 9.99999800e-001 9.99999800e-001 9.99999800e-001 9.99999800e-001 9.99999800e-001 9.99999800e-001 9.99999800e-001 9.99999800e-001 9.99999800e-001 9.99999800e-001 9.99999800e-001 9.99999800e-001 9.99999800e-001 9.99999800e-001 9.99999800e-001 9.99999800e-001 9.99999800e-001 9.99999800e-001 9.99999800e-001 9.99999800e-001 9.99999800e-001 9.99999800e-001 9.99999800e-001 9.99999800e-001 9.99999800e-001 9.99999800e-001 9.99999800e-001 9.99999800e-001 9.99999800e-001 9.99999800e-001 9.99999800e-001 9.99999800e-001 9.99999800e-001 9.99999800e-001 9.99999800e-001 9.99999800e-001 ;
        1.86264515e-038 0.00000000e+000 1.08000000e-006 1.45300000e-005 8.59100000e-005 3.06980000e-004 9.76600000e-004 3.05109000e-003 9.59121000e-003 3.02199400e-002 8.73941400e-002 2.17953130e-001 4.44774170e-001 7.04170250e-001 8.88349260e-001 9.67473700e-001 9.90836530e-001 9.97752690e-001 9.99529040e-001 9.99917200e-001 9.99988640e-001 9.99998730e-001 9.99999720e-001 9.99999740e-001 9.99999740e-001 9.99999740e-001 9.99999740e-001 9.99999740e-001 9.99999740e-001 9.99999740e-001 9.99999740e-001 9.99999740e-001 9.99999740e-001 9.99999740e-001 9.99999740e-001 9.99999740e-001 9.99999740e-001 9.99999740e-001 9.99999740e-001 9.99999740e-001 9.99999740e-001 9.99999740e-001 9.99999740e-001 9.99999740e-001 9.99999740e-001 9.99999740e-001 9.99999740e-001 9.99999740e-001 9.99999740e-001 9.99999740e-001 9.99999740e-001 9.99999740e-001 9.99999740e-001 9.99999740e-001 9.99999740e-001 9.99999740e-001 9.99999740e-001 9.99999740e-001 9.99999740e-001 9.99999740e-001 9.99999740e-001 9.99999740e-001 9.99999740e-001 9.99999740e-001 9.99999740e-001 9.99999740e-001 9.99999740e-001 9.99999740e-001 9.99999740e-001 9.99999740e-001 9.99999740e-001 9.99999740e-001 9.99999740e-001 9.99999740e-001 9.99999740e-001 9.99999740e-001 9.99999740e-001 9.99999740e-001 9.99999740e-001 9.99999740e-001 9.99999740e-001 9.99999740e-001 9.99999740e-001 9.99999740e-001 9.99999740e-001 9.99999740e-001 9.99999740e-001 9.99999740e-001 9.99999740e-001 9.99999740e-001 9.99999740e-001 9.99999740e-001 9.99999740e-001 9.99999740e-001 9.99999740e-001 9.99999740e-001 9.99999740e-001 9.99999740e-001 9.99999740e-001 9.99999740e-001 9.99999740e-001];
elseif mat == 2   %'cumvar2.txt'
    matriz = [5.00000000e-002 2.90000000e-001 4.05000000e-001 4.45000000e-001 5.30000000e-001 5.85000000e-001 6.05000000e-001 6.20000000e-001 6.40000000e-001 6.65000000e-001 7.25000000e-001 7.50000000e-001 7.60000000e-001 7.60000000e-001 7.65000000e-001 7.70000000e-001 7.90000000e-001 8.20000000e-001 8.45000000e-001 8.60000000e-001 8.65000000e-001 8.75000000e-001 8.75000000e-001 8.80000000e-001 8.95000000e-001 9.05000000e-001 9.20000000e-001 9.30000000e-001 9.35000000e-001 9.40000000e-001 9.45000000e-001 9.45000000e-001 9.50000000e-001 9.50000000e-001 9.55000000e-001 9.60000000e-001 9.70000000e-001 9.75000000e-001 9.85000000e-001 9.85000000e-001 9.90000000e-001 9.90000000e-001 9.90000000e-001 9.90000000e-001 9.90000000e-001 9.90000000e-001 9.90000000e-001 9.95000000e-001 9.95000000e-001 9.95000000e-001 1.00000000e+000 1.00000000e+000 1.00000000e+000 1.00000000e+000 1.00000000e+000 1.00000000e+000 1.00000000e+000 1.00000000e+000 1.00000000e+000 1.00000000e+000 1.00000000e+000 1.00000000e+000 1.00000000e+000 1.00000000e+000 1.00000000e+000 1.00000000e+000 1.00000000e+000 1.00000000e+000 1.00000000e+000 1.00000000e+000 1.00000000e+000 1.00000000e+000 1.00000000e+000 1.00000000e+000 1.00000000e+000 1.00000000e+000 1.00000000e+000 1.00000000e+000 1.00000000e+000 1.00000000e+000 1.00000000e+000 1.00000000e+000 1.00000000e+000 1.00000000e+000 1.00000000e+000 1.00000000e+000 1.00000000e+000 1.00000000e+000 1.00000000e+000 1.00000000e+000 1.00000000e+000 1.00000000e+000 1.00000000e+000 1.00000000e+000 1.00000000e+000 1.00000000e+000 1.00000000e+000 1.00000000e+000 1.00000000e+000 1.00000000e+000 1.00000000e+000 ;
        2.50000000e-003 1.37500000e-001 2.24500000e-001 3.29500000e-001 3.67750000e-001 4.30750000e-001 4.97500000e-001 5.32000000e-001 5.56000000e-001 6.13000000e-001 6.55000000e-001 6.84250000e-001 7.12750000e-001 7.54000000e-001 7.85500000e-001 8.16250000e-001 8.36500000e-001 8.55250000e-001 8.78500000e-001 9.04750000e-001 9.23500000e-001 9.41500000e-001 9.51250000e-001 9.57250000e-001 9.70000000e-001 9.73750000e-001 9.85000000e-001 9.88000000e-001 9.94000000e-001 9.95500000e-001 9.97750000e-001 9.97750000e-001 9.98500000e-001 9.99250000e-001 1.00000000e+000 1.00000000e+000 1.00000000e+000 1.00000000e+000 1.00000000e+000 1.00000000e+000 1.00000000e+000 1.00000000e+000 1.00000000e+000 1.00000000e+000 1.00000000e+000 1.00000000e+000 1.00000000e+000 1.00000000e+000 1.00000000e+000 1.00000000e+000 1.00000000e+000 1.00000000e+000 1.00000000e+000 1.00000000e+000 1.00000000e+000 1.00000000e+000 1.00000000e+000 1.00000000e+000 1.00000000e+000 1.00000000e+000 1.00000000e+000 1.00000000e+000 1.00000000e+000 1.00000000e+000 1.00000000e+000 1.00000000e+000 1.00000000e+000 1.00000000e+000 1.00000000e+000 1.00000000e+000 1.00000000e+000 1.00000000e+000 1.00000000e+000 1.00000000e+000 1.00000000e+000 1.00000000e+000 1.00000000e+000 1.00000000e+000 1.00000000e+000 1.00000000e+000 1.00000000e+000 1.00000000e+000 1.00000000e+000 1.00000000e+000 1.00000000e+000 1.00000000e+000 1.00000000e+000 1.00000000e+000 1.00000000e+000 1.00000000e+000 1.00000000e+000 1.00000000e+000 1.00000000e+000 1.00000000e+000 1.00000000e+000 1.00000000e+000 1.00000000e+000 1.00000000e+000 1.00000000e+000 1.00000000e+000 1.00000000e+000 ;
        1.25000000e-004 6.44625000e-002 1.60287500e-001 2.20250000e-001 3.01450000e-001 3.56112500e-001 4.10912500e-001 4.71562500e-001 5.18800000e-001 5.79537500e-001 6.38875000e-001 6.85512500e-001 7.34912500e-001 7.81812500e-001 8.28612500e-001 8.64000000e-001 8.95212500e-001 9.20725000e-001 9.42850000e-001 9.61037500e-001 9.73912500e-001 9.82312500e-001 9.87825000e-001 9.91987500e-001 9.94625000e-001 9.96887500e-001 9.98237500e-001 9.98575000e-001 9.99025000e-001 9.99625000e-001 9.99850000e-001 9.99850000e-001 9.99887500e-001 9.99962500e-001 1.00000000e+000 1.00000000e+000 1.00000000e+000 1.00000000e+000 1.00000000e+000 1.00000000e+000 1.00000000e+000 1.00000000e+000 1.00000000e+000 1.00000000e+000 1.00000000e+000 1.00000000e+000 1.00000000e+000 1.00000000e+000 1.00000000e+000 1.00000000e+000 1.00000000e+000 1.00000000e+000 1.00000000e+000 1.00000000e+000 1.00000000e+000 1.00000000e+000 1.00000000e+000 1.00000000e+000 1.00000000e+000 1.00000000e+000 1.00000000e+000 1.00000000e+000 1.00000000e+000 1.00000000e+000 1.00000000e+000 1.00000000e+000 1.00000000e+000 1.00000000e+000 1.00000000e+000 1.00000000e+000 1.00000000e+000 1.00000000e+000 1.00000000e+000 1.00000000e+000 1.00000000e+000 1.00000000e+000 1.00000000e+000 1.00000000e+000 1.00000000e+000 1.00000000e+000 1.00000000e+000 1.00000000e+000 1.00000000e+000 1.00000000e+000 1.00000000e+000 1.00000000e+000 1.00000000e+000 1.00000000e+000 1.00000000e+000 1.00000000e+000 1.00000000e+000 1.00000000e+000 1.00000000e+000 1.00000000e+000 1.00000000e+000 1.00000000e+000 1.00000000e+000 1.00000000e+000 1.00000000e+000 1.00000000e+000 1.00000000e+000 ;
        6.25000000e-006 3.23563100e-002 1.04462560e-001 1.71540720e-001 2.36375130e-001 2.98475170e-001 3.61072090e-001 4.28372130e-001 5.00687790e-001 5.69331580e-001 6.41187820e-001 7.12072170e-001 7.71309730e-001 8.26578500e-001 8.73216060e-001 9.09650460e-001 9.38569280e-001 9.58822450e-001 9.71784970e-001 9.81856850e-001 9.88607790e-001 9.92881850e-001 9.95972480e-001 9.97691230e-001 9.98806840e-001 9.99363090e-001 9.99738080e-001 9.99897440e-001 9.99963060e-001 9.99978690e-001 9.99994310e-001 1.00000057e+000 1.00000057e+000 1.00000057e+000 1.00000057e+000 1.00000057e+000 1.00000057e+000 1.00000057e+000 1.00000057e+000 1.00000057e+000 1.00000057e+000 1.00000057e+000 1.00000057e+000 1.00000057e+000 1.00000057e+000 1.00000057e+000 1.00000057e+000 1.00000057e+000 1.00000057e+000 1.00000057e+000 1.00000057e+000 1.00000057e+000 1.00000057e+000 1.00000057e+000 1.00000057e+000 1.00000057e+000 1.00000057e+000 1.00000057e+000 1.00000057e+000 1.00000057e+000 1.00000057e+000 1.00000057e+000 1.00000057e+000 1.00000057e+000 1.00000057e+000 1.00000057e+000 1.00000057e+000 1.00000057e+000 1.00000057e+000 1.00000057e+000 1.00000057e+000 1.00000057e+000 1.00000057e+000 1.00000057e+000 1.00000057e+000 1.00000057e+000 1.00000057e+000 1.00000057e+000 1.00000057e+000 1.00000057e+000 1.00000057e+000 1.00000057e+000 1.00000057e+000 1.00000057e+000 1.00000057e+000 1.00000057e+000 1.00000057e+000 1.00000057e+000 1.00000057e+000 1.00000057e+000 1.00000057e+000 1.00000057e+000 1.00000057e+000 1.00000057e+000 1.00000057e+000 1.00000057e+000 1.00000057e+000 1.00000057e+000 1.00000057e+000 1.00000057e+000 1.00000057e+000 ;
        3.12500000e-007 1.59184400e-002 6.27962100e-002 1.34899220e-001 1.93268180e-001 2.52426560e-001 3.17375660e-001 4.04716390e-001 4.88301090e-001 5.72873890e-001 6.52899310e-001 7.39080700e-001 8.06366690e-001 8.62081980e-001 9.03894290e-001 9.35983440e-001 9.58586060e-001 9.73886850e-001 9.84382360e-001 9.91227850e-001 9.95333210e-001 9.97602680e-001 9.98838570e-001 9.99514560e-001 9.99761310e-001 9.99921030e-001 9.99965030e-001 9.99988320e-001 9.99997450e-001 9.99998390e-001 9.99999800e-001 1.00000011e+000 1.00000011e+000 1.00000011e+000 1.00000011e+000 1.00000011e+000 1.00000011e+000 1.00000011e+000 1.00000011e+000 1.00000011e+000 1.00000011e+000 1.00000011e+000 1.00000011e+000 1.00000011e+000 1.00000011e+000 1.00000011e+000 1.00000011e+000 1.00000011e+000 1.00000011e+000 1.00000011e+000 1.00000011e+000 1.00000011e+000 1.00000011e+000 1.00000011e+000 1.00000011e+000 1.00000011e+000 1.00000011e+000 1.00000011e+000 1.00000011e+000 1.00000011e+000 1.00000011e+000 1.00000011e+000 1.00000011e+000 1.00000011e+000 1.00000011e+000 1.00000011e+000 1.00000011e+000 1.00000011e+000 1.00000011e+000 1.00000011e+000 1.00000011e+000 1.00000011e+000 1.00000011e+000 1.00000011e+000 1.00000011e+000 1.00000011e+000 1.00000011e+000 1.00000011e+000 1.00000011e+000 1.00000011e+000 1.00000011e+000 1.00000011e+000 1.00000011e+000 1.00000011e+000 1.00000011e+000 1.00000011e+000 1.00000011e+000 1.00000011e+000 1.00000011e+000 1.00000011e+000 1.00000011e+000 1.00000011e+000 1.00000011e+000 1.00000011e+000 1.00000011e+000 1.00000011e+000 1.00000011e+000 1.00000011e+000 1.00000011e+000 1.00000011e+000 1.00000011e+000 ;
        1.56250000e-008 8.44024000e-003 3.87324800e-002 1.03582070e-001 1.61425230e-001 2.20266790e-001 2.95201870e-001 3.77744910e-001 4.81770450e-001 5.84122650e-001 6.77679530e-001 7.61133510e-001 8.28042710e-001 8.84845590e-001 9.25050820e-001 9.53104200e-001 9.72374730e-001 9.84439680e-001 9.91987180e-001 9.96040380e-001 9.98126050e-001 9.99190640e-001 9.99656390e-001 9.99869880e-001 9.99955480e-001 9.99984770e-001 9.99996060e-001 9.99999110e-001 9.99999800e-001 1.00000005e+000 1.00000009e+000 1.00000009e+000 1.00000009e+000 1.00000009e+000 1.00000009e+000 1.00000009e+000 1.00000009e+000 1.00000009e+000 1.00000009e+000 1.00000009e+000 1.00000009e+000 1.00000009e+000 1.00000009e+000 1.00000009e+000 1.00000009e+000 1.00000009e+000 1.00000009e+000 1.00000009e+000 1.00000009e+000 1.00000009e+000 1.00000009e+000 1.00000009e+000 1.00000009e+000 1.00000009e+000 1.00000009e+000 1.00000009e+000 1.00000009e+000 1.00000009e+000 1.00000009e+000 1.00000009e+000 1.00000009e+000 1.00000009e+000 1.00000009e+000 1.00000009e+000 1.00000009e+000 1.00000009e+000 1.00000009e+000 1.00000009e+000 1.00000009e+000 1.00000009e+000 1.00000009e+000 1.00000009e+000 1.00000009e+000 1.00000009e+000 1.00000009e+000 1.00000009e+000 1.00000009e+000 1.00000009e+000 1.00000009e+000 1.00000009e+000 1.00000009e+000 1.00000009e+000 1.00000009e+000 1.00000009e+000 1.00000009e+000 1.00000009e+000 1.00000009e+000 1.00000009e+000 1.00000009e+000 1.00000009e+000 1.00000009e+000 1.00000009e+000 1.00000009e+000 1.00000009e+000 1.00000009e+000 1.00000009e+000 1.00000009e+000 1.00000009e+000 1.00000009e+000 1.00000009e+000 1.00000009e+000 ;
        7.81250000e-010 4.76844000e-003 2.44752500e-002 7.05790900e-002 1.35128490e-001 1.99113770e-001 2.75028800e-001 3.69657540e-001 4.74119690e-001 5.79765570e-001 6.93111230e-001 7.80930100e-001 8.50452110e-001 9.02660920e-001 9.39819600e-001 9.65244200e-001 9.82013740e-001 9.90970200e-001 9.95709920e-001 9.98097330e-001 9.99205530e-001 9.99706120e-001 9.99900590e-001 9.99967970e-001 9.99991130e-001 9.99997720e-001 9.99999420e-001 9.99999840e-001 9.99999900e-001 9.99999910e-001 9.99999910e-001 9.99999910e-001 9.99999910e-001 9.99999910e-001 9.99999910e-001 9.99999910e-001 9.99999910e-001 9.99999910e-001 9.99999910e-001 9.99999910e-001 9.99999910e-001 9.99999910e-001 9.99999910e-001 9.99999910e-001 9.99999910e-001 9.99999910e-001 9.99999910e-001 9.99999910e-001 9.99999910e-001 9.99999910e-001 9.99999910e-001 9.99999910e-001 9.99999910e-001 9.99999910e-001 9.99999910e-001 9.99999910e-001 9.99999910e-001 9.99999910e-001 9.99999910e-001 9.99999910e-001 9.99999910e-001 9.99999910e-001 9.99999910e-001 9.99999910e-001 9.99999910e-001 9.99999910e-001 9.99999910e-001 9.99999910e-001 9.99999910e-001 9.99999910e-001 9.99999910e-001 9.99999910e-001 9.99999910e-001 9.99999910e-001 9.99999910e-001 9.99999910e-001 9.99999910e-001 9.99999910e-001 9.99999910e-001 9.99999910e-001 9.99999910e-001 9.99999910e-001 9.99999910e-001 9.99999910e-001 9.99999910e-001 9.99999910e-001 9.99999910e-001 9.99999910e-001 9.99999910e-001 9.99999910e-001 9.99999910e-001 9.99999910e-001 9.99999910e-001 9.99999910e-001 9.99999910e-001 9.99999910e-001 9.99999910e-001 9.99999910e-001 9.99999910e-001 9.99999910e-001 9.99999910e-001 ;
        3.90625000e-011 2.81084000e-003 1.57523900e-002 4.90427800e-002 1.12590240e-001 1.79954780e-001 2.63096170e-001 3.62547870e-001 4.72390500e-001 5.89730420e-001 6.95781310e-001 7.93495370e-001 8.66696840e-001 9.18837060e-001 9.53829630e-001 9.75550530e-001 9.87797530e-001 9.94325850e-001 9.97633220e-001 9.99090160e-001 9.99680030e-001 9.99898880e-001 9.99969980e-001 9.99992040e-001 9.99998120e-001 9.99999560e-001 9.99999810e-001 9.99999850e-001 9.99999850e-001 9.99999850e-001 9.99999850e-001 9.99999850e-001 9.99999850e-001 9.99999850e-001 9.99999850e-001 9.99999850e-001 9.99999850e-001 9.99999850e-001 9.99999850e-001 9.99999850e-001 9.99999850e-001 9.99999850e-001 9.99999850e-001 9.99999850e-001 9.99999850e-001 9.99999850e-001 9.99999850e-001 9.99999850e-001 9.99999850e-001 9.99999850e-001 9.99999850e-001 9.99999850e-001 9.99999850e-001 9.99999850e-001 9.99999850e-001 9.99999850e-001 9.99999850e-001 9.99999850e-001 9.99999850e-001 9.99999850e-001 9.99999850e-001 9.99999850e-001 9.99999850e-001 9.99999850e-001 9.99999850e-001 9.99999850e-001 9.99999850e-001 9.99999850e-001 9.99999850e-001 9.99999850e-001 9.99999850e-001 9.99999850e-001 9.99999850e-001 9.99999850e-001 9.99999850e-001 9.99999850e-001 9.99999850e-001 9.99999850e-001 9.99999850e-001 9.99999850e-001 9.99999850e-001 9.99999850e-001 9.99999850e-001 9.99999850e-001 9.99999850e-001 9.99999850e-001 9.99999850e-001 9.99999850e-001 9.99999850e-001 9.99999850e-001 9.99999850e-001 9.99999850e-001 9.99999850e-001 9.99999850e-001 9.99999850e-001 9.99999850e-001 9.99999850e-001 9.99999850e-001 9.99999850e-001 9.99999850e-001 9.99999850e-001 ;
        1.95312500e-012 1.69854000e-003 1.03456000e-002 3.45018800e-002 8.33520100e-002 1.63967920e-001 2.52384140e-001 3.58489330e-001 4.77306280e-001 5.96220870e-001 7.07750840e-001 8.02507620e-001 8.75738140e-001 9.31990310e-001 9.63940220e-001 9.82082260e-001 9.91827690e-001 9.96606550e-001 9.98703810e-001 9.99557930e-001 9.99862470e-001 9.99963020e-001 9.99990500e-001 9.99997870e-001 9.99999450e-001 9.99999770e-001 9.99999810e-001 9.99999810e-001 9.99999810e-001 9.99999810e-001 9.99999810e-001 9.99999810e-001 9.99999810e-001 9.99999810e-001 9.99999810e-001 9.99999810e-001 9.99999810e-001 9.99999810e-001 9.99999810e-001 9.99999810e-001 9.99999810e-001 9.99999810e-001 9.99999810e-001 9.99999810e-001 9.99999810e-001 9.99999810e-001 9.99999810e-001 9.99999810e-001 9.99999810e-001 9.99999810e-001 9.99999810e-001 9.99999810e-001 9.99999810e-001 9.99999810e-001 9.99999810e-001 9.99999810e-001 9.99999810e-001 9.99999810e-001 9.99999810e-001 9.99999810e-001 9.99999810e-001 9.99999810e-001 9.99999810e-001 9.99999810e-001 9.99999810e-001 9.99999810e-001 9.99999810e-001 9.99999810e-001 9.99999810e-001 9.99999810e-001 9.99999810e-001 9.99999810e-001 9.99999810e-001 9.99999810e-001 9.99999810e-001 9.99999810e-001 9.99999810e-001 9.99999810e-001 9.99999810e-001 9.99999810e-001 9.99999810e-001 9.99999810e-001 9.99999810e-001 9.99999810e-001 9.99999810e-001 9.99999810e-001 9.99999810e-001 9.99999810e-001 9.99999810e-001 9.99999810e-001 9.99999810e-001 9.99999810e-001 9.99999810e-001 9.99999810e-001 9.99999810e-001 9.99999810e-001 9.99999810e-001 9.99999810e-001 9.99999810e-001 9.99999810e-001 9.99999810e-001 ;
        9.76562500e-014 1.05043000e-003 6.92889000e-003 2.46392500e-002 6.23568700e-002 1.46214220e-001 2.41577640e-001 3.56570280e-001 4.81073860e-001 6.06402880e-001 7.19896530e-001 8.14355530e-001 8.89802060e-001 9.39030600e-001 9.70391020e-001 9.86726540e-001 9.94539850e-001 9.97949990e-001 9.99304630e-001 9.99786340e-001 9.99941440e-001 9.99985900e-001 9.99996750e-001 9.99999170e-001 9.99999620e-001 9.99999670e-001 9.99999670e-001 9.99999670e-001 9.99999670e-001 9.99999670e-001 9.99999670e-001 9.99999670e-001 9.99999670e-001 9.99999670e-001 9.99999670e-001 9.99999670e-001 9.99999670e-001 9.99999670e-001 9.99999670e-001 9.99999670e-001 9.99999670e-001 9.99999670e-001 9.99999670e-001 9.99999670e-001 9.99999670e-001 9.99999670e-001 9.99999670e-001 9.99999670e-001 9.99999670e-001 9.99999670e-001 9.99999670e-001 9.99999670e-001 9.99999670e-001 9.99999670e-001 9.99999670e-001 9.99999670e-001 9.99999670e-001 9.99999670e-001 9.99999670e-001 9.99999670e-001 9.99999670e-001 9.99999670e-001 9.99999670e-001 9.99999670e-001 9.99999670e-001 9.99999670e-001 9.99999670e-001 9.99999670e-001 9.99999670e-001 9.99999670e-001 9.99999670e-001 9.99999670e-001 9.99999670e-001 9.99999670e-001 9.99999670e-001 9.99999670e-001 9.99999670e-001 9.99999670e-001 9.99999670e-001 9.99999670e-001 9.99999670e-001 9.99999670e-001 9.99999670e-001 9.99999670e-001 9.99999670e-001 9.99999670e-001 9.99999670e-001 9.99999670e-001 9.99999670e-001 9.99999670e-001 9.99999670e-001 9.99999670e-001 9.99999670e-001 9.99999670e-001 9.99999670e-001 9.99999670e-001 9.99999670e-001 9.99999670e-001 9.99999670e-001 9.99999670e-001 9.99999670e-001 ;
        4.88281250e-015 6.64320000e-004 4.72803000e-003 1.78046500e-002 4.71612500e-002 1.14852000e-001 2.30823420e-001 3.52699190e-001 4.85851270e-001 6.15829290e-001 7.32646360e-001 8.29613230e-001 9.00329210e-001 9.47619330e-001 9.75359230e-001 9.89491400e-001 9.96218400e-001 9.98726030e-001 9.99610820e-001 9.99892670e-001 9.99974360e-001 9.99994540e-001 9.99998880e-001 9.99999680e-001 9.99999800e-001 9.99999800e-001 9.99999800e-001 9.99999800e-001 9.99999800e-001 9.99999800e-001 9.99999800e-001 9.99999800e-001 9.99999800e-001 9.99999800e-001 9.99999800e-001 9.99999800e-001 9.99999800e-001 9.99999800e-001 9.99999800e-001 9.99999800e-001 9.99999800e-001 9.99999800e-001 9.99999800e-001 9.99999800e-001 9.99999800e-001 9.99999800e-001 9.99999800e-001 9.99999800e-001 9.99999800e-001 9.99999800e-001 9.99999800e-001 9.99999800e-001 9.99999800e-001 9.99999800e-001 9.99999800e-001 9.99999800e-001 9.99999800e-001 9.99999800e-001 9.99999800e-001 9.99999800e-001 9.99999800e-001 9.99999800e-001 9.99999800e-001 9.99999800e-001 9.99999800e-001 9.99999800e-001 9.99999800e-001 9.99999800e-001 9.99999800e-001 9.99999800e-001 9.99999800e-001 9.99999800e-001 9.99999800e-001 9.99999800e-001 9.99999800e-001 9.99999800e-001 9.99999800e-001 9.99999800e-001 9.99999800e-001 9.99999800e-001 9.99999800e-001 9.99999800e-001 9.99999800e-001 9.99999800e-001 9.99999800e-001 9.99999800e-001 9.99999800e-001 9.99999800e-001 9.99999800e-001 9.99999800e-001 9.99999800e-001 9.99999800e-001 9.99999800e-001 9.99999800e-001 9.99999800e-001 9.99999800e-001 9.99999800e-001 9.99999800e-001 9.99999800e-001 9.99999800e-001 9.99999800e-001 ;
        2.44140625e-016 4.29860000e-004 3.28336000e-003 1.29869800e-002 3.60617100e-002 9.08209900e-002 2.13498780e-001 3.46994200e-001 4.89682510e-001 6.27230790e-001 7.47515730e-001 8.43249840e-001 9.11830310e-001 9.55584640e-001 9.79752530e-001 9.91949590e-001 9.97163380e-001 9.99150620e-001 9.99773190e-001 9.99948160e-001 9.99989120e-001 9.99997660e-001 9.99999280e-001 9.99999540e-001 9.99999540e-001 9.99999540e-001 9.99999540e-001 9.99999540e-001 9.99999540e-001 9.99999540e-001 9.99999540e-001 9.99999540e-001 9.99999540e-001 9.99999540e-001 9.99999540e-001 9.99999540e-001 9.99999540e-001 9.99999540e-001 9.99999540e-001 9.99999540e-001 9.99999540e-001 9.99999540e-001 9.99999540e-001 9.99999540e-001 9.99999540e-001 9.99999540e-001 9.99999540e-001 9.99999540e-001 9.99999540e-001 9.99999540e-001 9.99999540e-001 9.99999540e-001 9.99999540e-001 9.99999540e-001 9.99999540e-001 9.99999540e-001 9.99999540e-001 9.99999540e-001 9.99999540e-001 9.99999540e-001 9.99999540e-001 9.99999540e-001 9.99999540e-001 9.99999540e-001 9.99999540e-001 9.99999540e-001 9.99999540e-001 9.99999540e-001 9.99999540e-001 9.99999540e-001 9.99999540e-001 9.99999540e-001 9.99999540e-001 9.99999540e-001 9.99999540e-001 9.99999540e-001 9.99999540e-001 9.99999540e-001 9.99999540e-001 9.99999540e-001 9.99999540e-001 9.99999540e-001 9.99999540e-001 9.99999540e-001 9.99999540e-001 9.99999540e-001 9.99999540e-001 9.99999540e-001 9.99999540e-001 9.99999540e-001 9.99999540e-001 9.99999540e-001 9.99999540e-001 9.99999540e-001 9.99999540e-001 9.99999540e-001 9.99999540e-001 9.99999540e-001 9.99999540e-001 9.99999540e-001 9.99999540e-001 ;
        1.22070313e-017 2.83800000e-004 2.30129000e-003 9.58617000e-003 2.78767500e-002 7.24308700e-002 1.74844840e-001 3.38029920e-001 4.91404190e-001 6.36575040e-001 7.61794590e-001 8.56532420e-001 9.22271060e-001 9.62202520e-001 9.83841600e-001 9.93917340e-001 9.97991050e-001 9.99429110e-001 9.99861960e-001 9.99972780e-001 9.99995000e-001 9.99999060e-001 9.99999720e-001 9.99999790e-001 9.99999790e-001 9.99999790e-001 9.99999790e-001 9.99999790e-001 9.99999790e-001 9.99999790e-001 9.99999790e-001 9.99999790e-001 9.99999790e-001 9.99999790e-001 9.99999790e-001 9.99999790e-001 9.99999790e-001 9.99999790e-001 9.99999790e-001 9.99999790e-001 9.99999790e-001 9.99999790e-001 9.99999790e-001 9.99999790e-001 9.99999790e-001 9.99999790e-001 9.99999790e-001 9.99999790e-001 9.99999790e-001 9.99999790e-001 9.99999790e-001 9.99999790e-001 9.99999790e-001 9.99999790e-001 9.99999790e-001 9.99999790e-001 9.99999790e-001 9.99999790e-001 9.99999790e-001 9.99999790e-001 9.99999790e-001 9.99999790e-001 9.99999790e-001 9.99999790e-001 9.99999790e-001 9.99999790e-001 9.99999790e-001 9.99999790e-001 9.99999790e-001 9.99999790e-001 9.99999790e-001 9.99999790e-001 9.99999790e-001 9.99999790e-001 9.99999790e-001 9.99999790e-001 9.99999790e-001 9.99999790e-001 9.99999790e-001 9.99999790e-001 9.99999790e-001 9.99999790e-001 9.99999790e-001 9.99999790e-001 9.99999790e-001 9.99999790e-001 9.99999790e-001 9.99999790e-001 9.99999790e-001 9.99999790e-001 9.99999790e-001 9.99999790e-001 9.99999790e-001 9.99999790e-001 9.99999790e-001 9.99999790e-001 9.99999790e-001 9.99999790e-001 9.99999790e-001 9.99999790e-001 9.99999790e-001 ;
        6.10351563e-019 1.91340000e-004 1.62929000e-003 7.15294000e-003 2.17903500e-002 5.81531800e-002 1.44517890e-001 3.20110100e-001 4.89258720e-001 6.46149810e-001 7.74009050e-001 8.68443630e-001 9.31667560e-001 9.68268650e-001 9.87084990e-001 9.95364380e-001 9.98549450e-001 9.99619110e-001 9.99915760e-001 9.99984680e-001 9.99997660e-001 9.99999650e-001 9.99999910e-001 9.99999910e-001 9.99999910e-001 9.99999910e-001 9.99999910e-001 9.99999910e-001 9.99999910e-001 9.99999910e-001 9.99999910e-001 9.99999910e-001 9.99999910e-001 9.99999910e-001 9.99999910e-001 9.99999910e-001 9.99999910e-001 9.99999910e-001 9.99999910e-001 9.99999910e-001 9.99999910e-001 9.99999910e-001 9.99999910e-001 9.99999910e-001 9.99999910e-001 9.99999910e-001 9.99999910e-001 9.99999910e-001 9.99999910e-001 9.99999910e-001 9.99999910e-001 9.99999910e-001 9.99999910e-001 9.99999910e-001 9.99999910e-001 9.99999910e-001 9.99999910e-001 9.99999910e-001 9.99999910e-001 9.99999910e-001 9.99999910e-001 9.99999910e-001 9.99999910e-001 9.99999910e-001 9.99999910e-001 9.99999910e-001 9.99999910e-001 9.99999910e-001 9.99999910e-001 9.99999910e-001 9.99999910e-001 9.99999910e-001 9.99999910e-001 9.99999910e-001 9.99999910e-001 9.99999910e-001 9.99999910e-001 9.99999910e-001 9.99999910e-001 9.99999910e-001 9.99999910e-001 9.99999910e-001 9.99999910e-001 9.99999910e-001 9.99999910e-001 9.99999910e-001 9.99999910e-001 9.99999910e-001 9.99999910e-001 9.99999910e-001 9.99999910e-001 9.99999910e-001 9.99999910e-001 9.99999910e-001 9.99999910e-001 9.99999910e-001 9.99999910e-001 9.99999910e-001 9.99999910e-001 9.99999910e-001 9.99999910e-001 ;
        3.05175781e-020 1.30740000e-004 1.16826000e-003 5.40744000e-003 1.70925300e-002 4.71547500e-002 1.20151150e-001 2.76121860e-001 4.84837210e-001 6.52765570e-001 7.85559530e-001 8.79481160e-001 9.39666910e-001 9.73184100e-001 9.89611380e-001 9.96464880e-001 9.98978000e-001 9.99752910e-001 9.99950760e-001 9.99992030e-001 9.99998740e-001 9.99999700e-001 9.99999810e-001 9.99999810e-001 9.99999810e-001 9.99999810e-001 9.99999810e-001 9.99999810e-001 9.99999810e-001 9.99999810e-001 9.99999810e-001 9.99999810e-001 9.99999810e-001 9.99999810e-001 9.99999810e-001 9.99999810e-001 9.99999810e-001 9.99999810e-001 9.99999810e-001 9.99999810e-001 9.99999810e-001 9.99999810e-001 9.99999810e-001 9.99999810e-001 9.99999810e-001 9.99999810e-001 9.99999810e-001 9.99999810e-001 9.99999810e-001 9.99999810e-001 9.99999810e-001 9.99999810e-001 9.99999810e-001 9.99999810e-001 9.99999810e-001 9.99999810e-001 9.99999810e-001 9.99999810e-001 9.99999810e-001 9.99999810e-001 9.99999810e-001 9.99999810e-001 9.99999810e-001 9.99999810e-001 9.99999810e-001 9.99999810e-001 9.99999810e-001 9.99999810e-001 9.99999810e-001 9.99999810e-001 9.99999810e-001 9.99999810e-001 9.99999810e-001 9.99999810e-001 9.99999810e-001 9.99999810e-001 9.99999810e-001 9.99999810e-001 9.99999810e-001 9.99999810e-001 9.99999810e-001 9.99999810e-001 9.99999810e-001 9.99999810e-001 9.99999810e-001 9.99999810e-001 9.99999810e-001 9.99999810e-001 9.99999810e-001 9.99999810e-001 9.99999810e-001 9.99999810e-001 9.99999810e-001 9.99999810e-001 9.99999810e-001 9.99999810e-001 9.99999810e-001 9.99999810e-001 9.99999810e-001 9.99999810e-001 9.99999810e-001 ;
        1.52587891e-021 9.07200000e-005 8.51060000e-004 4.11896000e-003 1.35558800e-002 3.85264400e-002 1.00737190e-001 2.38041350e-001 4.67471680e-001 6.54248870e-001 7.94895440e-001 8.89509740e-001 9.47014020e-001 9.77455140e-001 9.91659590e-001 9.97320440e-001 9.99266370e-001 9.99836210e-001 9.99970770e-001 9.99995490e-001 9.99999220e-001 9.99999670e-001 9.99999670e-001 9.99999670e-001 9.99999670e-001 9.99999670e-001 9.99999670e-001 9.99999670e-001 9.99999670e-001 9.99999670e-001 9.99999670e-001 9.99999670e-001 9.99999670e-001 9.99999670e-001 9.99999670e-001 9.99999670e-001 9.99999670e-001 9.99999670e-001 9.99999670e-001 9.99999670e-001 9.99999670e-001 9.99999670e-001 9.99999670e-001 9.99999670e-001 9.99999670e-001 9.99999670e-001 9.99999670e-001 9.99999670e-001 9.99999670e-001 9.99999670e-001 9.99999670e-001 9.99999670e-001 9.99999670e-001 9.99999670e-001 9.99999670e-001 9.99999670e-001 9.99999670e-001 9.99999670e-001 9.99999670e-001 9.99999670e-001 9.99999670e-001 9.99999670e-001 9.99999670e-001 9.99999670e-001 9.99999670e-001 9.99999670e-001 9.99999670e-001 9.99999670e-001 9.99999670e-001 9.99999670e-001 9.99999670e-001 9.99999670e-001 9.99999670e-001 9.99999670e-001 9.99999670e-001 9.99999670e-001 9.99999670e-001 9.99999670e-001 9.99999670e-001 9.99999670e-001 9.99999670e-001 9.99999670e-001 9.99999670e-001 9.99999670e-001 9.99999670e-001 9.99999670e-001 9.99999670e-001 9.99999670e-001 9.99999670e-001 9.99999670e-001 9.99999670e-001 9.99999670e-001 9.99999670e-001 9.99999670e-001 9.99999670e-001 9.99999670e-001 9.99999670e-001 9.99999670e-001 9.99999670e-001 9.99999670e-001 9.99999670e-001 ;
        7.62939453e-023 6.36900000e-005 6.28890000e-004 3.16263000e-003 1.08482500e-002 3.16818000e-002 8.52229200e-002 2.06203210e-001 4.20228360e-001 6.49558020e-001 8.01722450e-001 8.97939810e-001 9.53095830e-001 9.80885800e-001 9.93237640e-001 9.97953570e-001 9.99474430e-001 9.99890770e-001 9.99982440e-001 9.99997610e-001 9.99999660e-001 9.99999890e-001 9.99999890e-001 9.99999890e-001 9.99999890e-001 9.99999890e-001 9.99999890e-001 9.99999890e-001 9.99999890e-001 9.99999890e-001 9.99999890e-001 9.99999890e-001 9.99999890e-001 9.99999890e-001 9.99999890e-001 9.99999890e-001 9.99999890e-001 9.99999890e-001 9.99999890e-001 9.99999890e-001 9.99999890e-001 9.99999890e-001 9.99999890e-001 9.99999890e-001 9.99999890e-001 9.99999890e-001 9.99999890e-001 9.99999890e-001 9.99999890e-001 9.99999890e-001 9.99999890e-001 9.99999890e-001 9.99999890e-001 9.99999890e-001 9.99999890e-001 9.99999890e-001 9.99999890e-001 9.99999890e-001 9.99999890e-001 9.99999890e-001 9.99999890e-001 9.99999890e-001 9.99999890e-001 9.99999890e-001 9.99999890e-001 9.99999890e-001 9.99999890e-001 9.99999890e-001 9.99999890e-001 9.99999890e-001 9.99999890e-001 9.99999890e-001 9.99999890e-001 9.99999890e-001 9.99999890e-001 9.99999890e-001 9.99999890e-001 9.99999890e-001 9.99999890e-001 9.99999890e-001 9.99999890e-001 9.99999890e-001 9.99999890e-001 9.99999890e-001 9.99999890e-001 9.99999890e-001 9.99999890e-001 9.99999890e-001 9.99999890e-001 9.99999890e-001 9.99999890e-001 9.99999890e-001 9.99999890e-001 9.99999890e-001 9.99999890e-001 9.99999890e-001 9.99999890e-001 9.99999890e-001 9.99999890e-001 9.99999890e-001 9.99999890e-001 ;
        3.81469727e-024 4.54800000e-005 4.67530000e-004 2.45269000e-003 8.70044000e-003 2.62681600e-002 7.22779200e-002 1.79422530e-001 3.78015920e-001 6.34057820e-001 8.03628450e-001 9.04798940e-001 9.58408680e-001 9.83808590e-001 9.94538600e-001 9.98437860e-001 9.99628140e-001 9.99928290e-001 9.99989440e-001 9.99998640e-001 9.99999750e-001 9.99999870e-001 9.99999870e-001 9.99999870e-001 9.99999870e-001 9.99999870e-001 9.99999870e-001 9.99999870e-001 9.99999870e-001 9.99999870e-001 9.99999870e-001 9.99999870e-001 9.99999870e-001 9.99999870e-001 9.99999870e-001 9.99999870e-001 9.99999870e-001 9.99999870e-001 9.99999870e-001 9.99999870e-001 9.99999870e-001 9.99999870e-001 9.99999870e-001 9.99999870e-001 9.99999870e-001 9.99999870e-001 9.99999870e-001 9.99999870e-001 9.99999870e-001 9.99999870e-001 9.99999870e-001 9.99999870e-001 9.99999870e-001 9.99999870e-001 9.99999870e-001 9.99999870e-001 9.99999870e-001 9.99999870e-001 9.99999870e-001 9.99999870e-001 9.99999870e-001 9.99999870e-001 9.99999870e-001 9.99999870e-001 9.99999870e-001 9.99999870e-001 9.99999870e-001 9.99999870e-001 9.99999870e-001 9.99999870e-001 9.99999870e-001 9.99999870e-001 9.99999870e-001 9.99999870e-001 9.99999870e-001 9.99999870e-001 9.99999870e-001 9.99999870e-001 9.99999870e-001 9.99999870e-001 9.99999870e-001 9.99999870e-001 9.99999870e-001 9.99999870e-001 9.99999870e-001 9.99999870e-001 9.99999870e-001 9.99999870e-001 9.99999870e-001 9.99999870e-001 9.99999870e-001 9.99999870e-001 9.99999870e-001 9.99999870e-001 9.99999870e-001 9.99999870e-001 9.99999870e-001 9.99999870e-001 9.99999870e-001 9.99999870e-001 9.99999870e-001 ;
        1.90734863e-025 3.28000000e-005 3.52210000e-004 1.92141000e-003 7.04339000e-003 2.18137300e-002 6.15881400e-002 1.56930860e-001 3.40737930e-001 5.92947840e-001 8.01600790e-001 9.09300380e-001 9.62399390e-001 9.85999790e-001 9.95494820e-001 9.98787830e-001 9.99729370e-001 9.99952890e-001 9.99993380e-001 9.99999070e-001 9.99999700e-001 9.99999720e-001 9.99999720e-001 9.99999720e-001 9.99999720e-001 9.99999720e-001 9.99999720e-001 9.99999720e-001 9.99999720e-001 9.99999720e-001 9.99999720e-001 9.99999720e-001 9.99999720e-001 9.99999720e-001 9.99999720e-001 9.99999720e-001 9.99999720e-001 9.99999720e-001 9.99999720e-001 9.99999720e-001 9.99999720e-001 9.99999720e-001 9.99999720e-001 9.99999720e-001 9.99999720e-001 9.99999720e-001 9.99999720e-001 9.99999720e-001 9.99999720e-001 9.99999720e-001 9.99999720e-001 9.99999720e-001 9.99999720e-001 9.99999720e-001 9.99999720e-001 9.99999720e-001 9.99999720e-001 9.99999720e-001 9.99999720e-001 9.99999720e-001 9.99999720e-001 9.99999720e-001 9.99999720e-001 9.99999720e-001 9.99999720e-001 9.99999720e-001 9.99999720e-001 9.99999720e-001 9.99999720e-001 9.99999720e-001 9.99999720e-001 9.99999720e-001 9.99999720e-001 9.99999720e-001 9.99999720e-001 9.99999720e-001 9.99999720e-001 9.99999720e-001 9.99999720e-001 9.99999720e-001 9.99999720e-001 9.99999720e-001 9.99999720e-001 9.99999720e-001 9.99999720e-001 9.99999720e-001 9.99999720e-001 9.99999720e-001 9.99999720e-001 9.99999720e-001 9.99999720e-001 9.99999720e-001 9.99999720e-001 9.99999720e-001 9.99999720e-001 9.99999720e-001 9.99999720e-001 9.99999720e-001 9.99999720e-001 9.99999720e-001 9.99999720e-001 ;
        9.53674316e-027 2.39900000e-005 2.68010000e-004 1.50810000e-003 5.74577000e-003 1.82361400e-002 5.25608600e-002 1.37851310e-001 3.08029260e-001 5.54367750e-001 7.90309240e-001 9.11015750e-001 9.65640100e-001 9.87858360e-001 9.96330000e-001 9.99076930e-001 9.99811200e-001 9.99969740e-001 9.99996100e-001 9.99999500e-001 9.99999820e-001 9.99999820e-001 9.99999820e-001 9.99999820e-001 9.99999820e-001 9.99999820e-001 9.99999820e-001 9.99999820e-001 9.99999820e-001 9.99999820e-001 9.99999820e-001 9.99999820e-001 9.99999820e-001 9.99999820e-001 9.99999820e-001 9.99999820e-001 9.99999820e-001 9.99999820e-001 9.99999820e-001 9.99999820e-001 9.99999820e-001 9.99999820e-001 9.99999820e-001 9.99999820e-001 9.99999820e-001 9.99999820e-001 9.99999820e-001 9.99999820e-001 9.99999820e-001 9.99999820e-001 9.99999820e-001 9.99999820e-001 9.99999820e-001 9.99999820e-001 9.99999820e-001 9.99999820e-001 9.99999820e-001 9.99999820e-001 9.99999820e-001 9.99999820e-001 9.99999820e-001 9.99999820e-001 9.99999820e-001 9.99999820e-001 9.99999820e-001 9.99999820e-001 9.99999820e-001 9.99999820e-001 9.99999820e-001 9.99999820e-001 9.99999820e-001 9.99999820e-001 9.99999820e-001 9.99999820e-001 9.99999820e-001 9.99999820e-001 9.99999820e-001 9.99999820e-001 9.99999820e-001 9.99999820e-001 9.99999820e-001 9.99999820e-001 9.99999820e-001 9.99999820e-001 9.99999820e-001 9.99999820e-001 9.99999820e-001 9.99999820e-001 9.99999820e-001 9.99999820e-001 9.99999820e-001 9.99999820e-001 9.99999820e-001 9.99999820e-001 9.99999820e-001 9.99999820e-001 9.99999820e-001 9.99999820e-001 9.99999820e-001 9.99999820e-001 9.99999820e-001 ;
        4.76837158e-028 1.77300000e-005 2.05360000e-004 1.19302000e-003 4.68956000e-003 1.53341100e-002 4.51206000e-002 1.21259900e-001 2.78980260e-001 5.19032750e-001 7.61220980e-001 9.09659670e-001 9.67518040e-001 9.89212610e-001 9.96931040e-001 9.99279490e-001 9.99865590e-001 9.99979720e-001 9.99997540e-001 9.99999640e-001 9.99999810e-001 9.99999810e-001 9.99999810e-001 9.99999810e-001 9.99999810e-001 9.99999810e-001 9.99999810e-001 9.99999810e-001 9.99999810e-001 9.99999810e-001 9.99999810e-001 9.99999810e-001 9.99999810e-001 9.99999810e-001 9.99999810e-001 9.99999810e-001 9.99999810e-001 9.99999810e-001 9.99999810e-001 9.99999810e-001 9.99999810e-001 9.99999810e-001 9.99999810e-001 9.99999810e-001 9.99999810e-001 9.99999810e-001 9.99999810e-001 9.99999810e-001 9.99999810e-001 9.99999810e-001 9.99999810e-001 9.99999810e-001 9.99999810e-001 9.99999810e-001 9.99999810e-001 9.99999810e-001 9.99999810e-001 9.99999810e-001 9.99999810e-001 9.99999810e-001 9.99999810e-001 9.99999810e-001 9.99999810e-001 9.99999810e-001 9.99999810e-001 9.99999810e-001 9.99999810e-001 9.99999810e-001 9.99999810e-001 9.99999810e-001 9.99999810e-001 9.99999810e-001 9.99999810e-001 9.99999810e-001 9.99999810e-001 9.99999810e-001 9.99999810e-001 9.99999810e-001 9.99999810e-001 9.99999810e-001 9.99999810e-001 9.99999810e-001 9.99999810e-001 9.99999810e-001 9.99999810e-001 9.99999810e-001 9.99999810e-001 9.99999810e-001 9.99999810e-001 9.99999810e-001 9.99999810e-001 9.99999810e-001 9.99999810e-001 9.99999810e-001 9.99999810e-001 9.99999810e-001 9.99999810e-001 9.99999810e-001 9.99999810e-001 9.99999810e-001 9.99999810e-001 ;
        2.38418579e-029 1.32800000e-005 1.57890000e-004 9.51540000e-004 3.85267000e-003 1.29056000e-002 3.89898300e-002 1.07255480e-001 2.53434190e-001 4.85916130e-001 7.31534080e-001 9.02181120e-001 9.68590640e-001 9.90379400e-001 9.97454940e-001 9.99452010e-001 9.99906480e-001 9.99987120e-001 9.99998610e-001 9.99999850e-001 9.99999950e-001 9.99999950e-001 9.99999950e-001 9.99999950e-001 9.99999950e-001 9.99999950e-001 9.99999950e-001 9.99999950e-001 9.99999950e-001 9.99999950e-001 9.99999950e-001 9.99999950e-001 9.99999950e-001 9.99999950e-001 9.99999950e-001 9.99999950e-001 9.99999950e-001 9.99999950e-001 9.99999950e-001 9.99999950e-001 9.99999950e-001 9.99999950e-001 9.99999950e-001 9.99999950e-001 9.99999950e-001 9.99999950e-001 9.99999950e-001 9.99999950e-001 9.99999950e-001 9.99999950e-001 9.99999950e-001 9.99999950e-001 9.99999950e-001 9.99999950e-001 9.99999950e-001 9.99999950e-001 9.99999950e-001 9.99999950e-001 9.99999950e-001 9.99999950e-001 9.99999950e-001 9.99999950e-001 9.99999950e-001 9.99999950e-001 9.99999950e-001 9.99999950e-001 9.99999950e-001 9.99999950e-001 9.99999950e-001 9.99999950e-001 9.99999950e-001 9.99999950e-001 9.99999950e-001 9.99999950e-001 9.99999950e-001 9.99999950e-001 9.99999950e-001 9.99999950e-001 9.99999950e-001 9.99999950e-001 9.99999950e-001 9.99999950e-001 9.99999950e-001 9.99999950e-001 9.99999950e-001 9.99999950e-001 9.99999950e-001 9.99999950e-001 9.99999950e-001 9.99999950e-001 9.99999950e-001 9.99999950e-001 9.99999950e-001 9.99999950e-001 9.99999950e-001 9.99999950e-001 9.99999950e-001 9.99999950e-001 9.99999950e-001 9.99999950e-001 9.99999950e-001 ;
        1.19209290e-030 9.99000000e-006 1.22320000e-004 7.59250000e-004 3.18263000e-003 1.09099300e-002 3.37512900e-002 9.51851700e-002 2.31675830e-001 4.55780920e-001 7.03533930e-001 8.85030210e-001 9.67732010e-001 9.91124870e-001 9.97808090e-001 9.99568680e-001 9.99931540e-001 9.99991210e-001 9.99998930e-001 9.99999700e-001 9.99999720e-001 9.99999720e-001 9.99999720e-001 9.99999720e-001 9.99999720e-001 9.99999720e-001 9.99999720e-001 9.99999720e-001 9.99999720e-001 9.99999720e-001 9.99999720e-001 9.99999720e-001 9.99999720e-001 9.99999720e-001 9.99999720e-001 9.99999720e-001 9.99999720e-001 9.99999720e-001 9.99999720e-001 9.99999720e-001 9.99999720e-001 9.99999720e-001 9.99999720e-001 9.99999720e-001 9.99999720e-001 9.99999720e-001 9.99999720e-001 9.99999720e-001 9.99999720e-001 9.99999720e-001 9.99999720e-001 9.99999720e-001 9.99999720e-001 9.99999720e-001 9.99999720e-001 9.99999720e-001 9.99999720e-001 9.99999720e-001 9.99999720e-001 9.99999720e-001 9.99999720e-001 9.99999720e-001 9.99999720e-001 9.99999720e-001 9.99999720e-001 9.99999720e-001 9.99999720e-001 9.99999720e-001 9.99999720e-001 9.99999720e-001 9.99999720e-001 9.99999720e-001 9.99999720e-001 9.99999720e-001 9.99999720e-001 9.99999720e-001 9.99999720e-001 9.99999720e-001 9.99999720e-001 9.99999720e-001 9.99999720e-001 9.99999720e-001 9.99999720e-001 9.99999720e-001 9.99999720e-001 9.99999720e-001 9.99999720e-001 9.99999720e-001 9.99999720e-001 9.99999720e-001 9.99999720e-001 9.99999720e-001 9.99999720e-001 9.99999720e-001 9.99999720e-001 9.99999720e-001 9.99999720e-001 9.99999720e-001 9.99999720e-001 9.99999720e-001 9.99999720e-001 ;
        5.96046448e-032 7.53000000e-006 9.56000000e-005 6.10750000e-004 2.63329000e-003 9.24437000e-003 2.93504100e-002 8.48409900e-002 2.12163400e-001 4.27596220e-001 6.76273990e-001 8.67507850e-001 9.64059400e-001 9.91689620e-001 9.98146950e-001 9.99663750e-001 9.99951420e-001 9.99993970e-001 9.99999280e-001 9.99999750e-001 9.99999750e-001 9.99999750e-001 9.99999750e-001 9.99999750e-001 9.99999750e-001 9.99999750e-001 9.99999750e-001 9.99999750e-001 9.99999750e-001 9.99999750e-001 9.99999750e-001 9.99999750e-001 9.99999750e-001 9.99999750e-001 9.99999750e-001 9.99999750e-001 9.99999750e-001 9.99999750e-001 9.99999750e-001 9.99999750e-001 9.99999750e-001 9.99999750e-001 9.99999750e-001 9.99999750e-001 9.99999750e-001 9.99999750e-001 9.99999750e-001 9.99999750e-001 9.99999750e-001 9.99999750e-001 9.99999750e-001 9.99999750e-001 9.99999750e-001 9.99999750e-001 9.99999750e-001 9.99999750e-001 9.99999750e-001 9.99999750e-001 9.99999750e-001 9.99999750e-001 9.99999750e-001 9.99999750e-001 9.99999750e-001 9.99999750e-001 9.99999750e-001 9.99999750e-001 9.99999750e-001 9.99999750e-001 9.99999750e-001 9.99999750e-001 9.99999750e-001 9.99999750e-001 9.99999750e-001 9.99999750e-001 9.99999750e-001 9.99999750e-001 9.99999750e-001 9.99999750e-001 9.99999750e-001 9.99999750e-001 9.99999750e-001 9.99999750e-001 9.99999750e-001 9.99999750e-001 9.99999750e-001 9.99999750e-001 9.99999750e-001 9.99999750e-001 9.99999750e-001 9.99999750e-001 9.99999750e-001 9.99999750e-001 9.99999750e-001 9.99999750e-001 9.99999750e-001 9.99999750e-001 9.99999750e-001 9.99999750e-001 9.99999750e-001 9.99999750e-001 9.99999750e-001 ;
        2.98023224e-033 5.75000000e-006 7.47200000e-005 4.94010000e-004 2.18872000e-003 7.86822000e-003 2.55819500e-002 7.57872100e-002 1.95033870e-001 4.02092640e-001 6.50237380e-001 8.50055570e-001 9.56927360e-001 9.91584080e-001 9.98364650e-001 9.99725390e-001 9.99963550e-001 9.99996040e-001 9.99999650e-001 9.99999950e-001 9.99999950e-001 9.99999950e-001 9.99999950e-001 9.99999950e-001 9.99999950e-001 9.99999950e-001 9.99999950e-001 9.99999950e-001 9.99999950e-001 9.99999950e-001 9.99999950e-001 9.99999950e-001 9.99999950e-001 9.99999950e-001 9.99999950e-001 9.99999950e-001 9.99999950e-001 9.99999950e-001 9.99999950e-001 9.99999950e-001 9.99999950e-001 9.99999950e-001 9.99999950e-001 9.99999950e-001 9.99999950e-001 9.99999950e-001 9.99999950e-001 9.99999950e-001 9.99999950e-001 9.99999950e-001 9.99999950e-001 9.99999950e-001 9.99999950e-001 9.99999950e-001 9.99999950e-001 9.99999950e-001 9.99999950e-001 9.99999950e-001 9.99999950e-001 9.99999950e-001 9.99999950e-001 9.99999950e-001 9.99999950e-001 9.99999950e-001 9.99999950e-001 9.99999950e-001 9.99999950e-001 9.99999950e-001 9.99999950e-001 9.99999950e-001 9.99999950e-001 9.99999950e-001 9.99999950e-001 9.99999950e-001 9.99999950e-001 9.99999950e-001 9.99999950e-001 9.99999950e-001 9.99999950e-001 9.99999950e-001 9.99999950e-001 9.99999950e-001 9.99999950e-001 9.99999950e-001 9.99999950e-001 9.99999950e-001 9.99999950e-001 9.99999950e-001 9.99999950e-001 9.99999950e-001 9.99999950e-001 9.99999950e-001 9.99999950e-001 9.99999950e-001 9.99999950e-001 9.99999950e-001 9.99999950e-001 9.99999950e-001 9.99999950e-001 9.99999950e-001 9.99999950e-001 ;
        1.49011612e-034 4.39000000e-006 5.88600000e-005 4.00250000e-004 1.82329000e-003 6.73177000e-003 2.23941700e-002 6.81578400e-002 1.79462260e-001 3.78248410e-001 6.25319840e-001 8.32597660e-001 9.49371950e-001 9.90618040e-001 9.98490770e-001 9.99769010e-001 9.99971590e-001 9.99997150e-001 9.99999710e-001 9.99999900e-001 9.99999900e-001 9.99999900e-001 9.99999900e-001 9.99999900e-001 9.99999900e-001 9.99999900e-001 9.99999900e-001 9.99999900e-001 9.99999900e-001 9.99999900e-001 9.99999900e-001 9.99999900e-001 9.99999900e-001 9.99999900e-001 9.99999900e-001 9.99999900e-001 9.99999900e-001 9.99999900e-001 9.99999900e-001 9.99999900e-001 9.99999900e-001 9.99999900e-001 9.99999900e-001 9.99999900e-001 9.99999900e-001 9.99999900e-001 9.99999900e-001 9.99999900e-001 9.99999900e-001 9.99999900e-001 9.99999900e-001 9.99999900e-001 9.99999900e-001 9.99999900e-001 9.99999900e-001 9.99999900e-001 9.99999900e-001 9.99999900e-001 9.99999900e-001 9.99999900e-001 9.99999900e-001 9.99999900e-001 9.99999900e-001 9.99999900e-001 9.99999900e-001 9.99999900e-001 9.99999900e-001 9.99999900e-001 9.99999900e-001 9.99999900e-001 9.99999900e-001 9.99999900e-001 9.99999900e-001 9.99999900e-001 9.99999900e-001 9.99999900e-001 9.99999900e-001 9.99999900e-001 9.99999900e-001 9.99999900e-001 9.99999900e-001 9.99999900e-001 9.99999900e-001 9.99999900e-001 9.99999900e-001 9.99999900e-001 9.99999900e-001 9.99999900e-001 9.99999900e-001 9.99999900e-001 9.99999900e-001 9.99999900e-001 9.99999900e-001 9.99999900e-001 9.99999900e-001 9.99999900e-001 9.99999900e-001 9.99999900e-001 9.99999900e-001 9.99999900e-001 9.99999900e-001 ;
        7.45058060e-036 3.35000000e-006 4.66400000e-005 3.26120000e-004 1.52496000e-003 5.77759000e-003 1.96703800e-002 6.15870100e-002 1.65740520e-001 3.56685740e-001 6.01626780e-001 8.15585320e-001 9.41799980e-001 9.88770660e-001 9.98532020e-001 9.99802580e-001 9.99977770e-001 9.99997910e-001 9.99999700e-001 9.99999850e-001 9.99999850e-001 9.99999850e-001 9.99999850e-001 9.99999850e-001 9.99999850e-001 9.99999850e-001 9.99999850e-001 9.99999850e-001 9.99999850e-001 9.99999850e-001 9.99999850e-001 9.99999850e-001 9.99999850e-001 9.99999850e-001 9.99999850e-001 9.99999850e-001 9.99999850e-001 9.99999850e-001 9.99999850e-001 9.99999850e-001 9.99999850e-001 9.99999850e-001 9.99999850e-001 9.99999850e-001 9.99999850e-001 9.99999850e-001 9.99999850e-001 9.99999850e-001 9.99999850e-001 9.99999850e-001 9.99999850e-001 9.99999850e-001 9.99999850e-001 9.99999850e-001 9.99999850e-001 9.99999850e-001 9.99999850e-001 9.99999850e-001 9.99999850e-001 9.99999850e-001 9.99999850e-001 9.99999850e-001 9.99999850e-001 9.99999850e-001 9.99999850e-001 9.99999850e-001 9.99999850e-001 9.99999850e-001 9.99999850e-001 9.99999850e-001 9.99999850e-001 9.99999850e-001 9.99999850e-001 9.99999850e-001 9.99999850e-001 9.99999850e-001 9.99999850e-001 9.99999850e-001 9.99999850e-001 9.99999850e-001 9.99999850e-001 9.99999850e-001 9.99999850e-001 9.99999850e-001 9.99999850e-001 9.99999850e-001 9.99999850e-001 9.99999850e-001 9.99999850e-001 9.99999850e-001 9.99999850e-001 9.99999850e-001 9.99999850e-001 9.99999850e-001 9.99999850e-001 9.99999850e-001 9.99999850e-001 9.99999850e-001 9.99999850e-001 9.99999850e-001 9.99999850e-001 ;
        3.72529030e-037 2.61000000e-006 3.70700000e-005 2.66110000e-004 1.28143000e-003 4.98066000e-003 1.73680800e-002 5.57838800e-002 1.53294460e-001 3.36401640e-001 5.79025240e-001 7.98856990e-001 9.34013050e-001 9.86703040e-001 9.98402370e-001 9.99820710e-001 9.99981410e-001 9.99998340e-001 9.99999740e-001 9.99999800e-001 9.99999800e-001 9.99999800e-001 9.99999800e-001 9.99999800e-001 9.99999800e-001 9.99999800e-001 9.99999800e-001 9.99999800e-001 9.99999800e-001 9.99999800e-001 9.99999800e-001 9.99999800e-001 9.99999800e-001 9.99999800e-001 9.99999800e-001 9.99999800e-001 9.99999800e-001 9.99999800e-001 9.99999800e-001 9.99999800e-001 9.99999800e-001 9.99999800e-001 9.99999800e-001 9.99999800e-001 9.99999800e-001 9.99999800e-001 9.99999800e-001 9.99999800e-001 9.99999800e-001 9.99999800e-001 9.99999800e-001 9.99999800e-001 9.99999800e-001 9.99999800e-001 9.99999800e-001 9.99999800e-001 9.99999800e-001 9.99999800e-001 9.99999800e-001 9.99999800e-001 9.99999800e-001 9.99999800e-001 9.99999800e-001 9.99999800e-001 9.99999800e-001 9.99999800e-001 9.99999800e-001 9.99999800e-001 9.99999800e-001 9.99999800e-001 9.99999800e-001 9.99999800e-001 9.99999800e-001 9.99999800e-001 9.99999800e-001 9.99999800e-001 9.99999800e-001 9.99999800e-001 9.99999800e-001 9.99999800e-001 9.99999800e-001 9.99999800e-001 9.99999800e-001 9.99999800e-001 9.99999800e-001 9.99999800e-001 9.99999800e-001 9.99999800e-001 9.99999800e-001 9.99999800e-001 9.99999800e-001 9.99999800e-001 9.99999800e-001 9.99999800e-001 9.99999800e-001 9.99999800e-001 9.99999800e-001 9.99999800e-001 9.99999800e-001 9.99999800e-001 9.99999800e-001 ;
        1.86264515e-038 2.02000000e-006 2.96700000e-005 2.18220000e-004 1.07874000e-003 4.30302000e-003 1.53801400e-002 5.07333400e-002 1.42210650e-001 3.17963880e-001 5.57582720e-001 7.82655030e-001 9.26446410e-001 9.84651350e-001 9.98090430e-001 9.99828310e-001 9.99984560e-001 9.99998840e-001 9.99999880e-001 9.99999890e-001 9.99999890e-001 9.99999890e-001 9.99999890e-001 9.99999890e-001 9.99999890e-001 9.99999890e-001 9.99999890e-001 9.99999890e-001 9.99999890e-001 9.99999890e-001 9.99999890e-001 9.99999890e-001 9.99999890e-001 9.99999890e-001 9.99999890e-001 9.99999890e-001 9.99999890e-001 9.99999890e-001 9.99999890e-001 9.99999890e-001 9.99999890e-001 9.99999890e-001 9.99999890e-001 9.99999890e-001 9.99999890e-001 9.99999890e-001 9.99999890e-001 9.99999890e-001 9.99999890e-001 9.99999890e-001 9.99999890e-001 9.99999890e-001 9.99999890e-001 9.99999890e-001 9.99999890e-001 9.99999890e-001 9.99999890e-001 9.99999890e-001 9.99999890e-001 9.99999890e-001 9.99999890e-001 9.99999890e-001 9.99999890e-001 9.99999890e-001 9.99999890e-001 9.99999890e-001 9.99999890e-001 9.99999890e-001 9.99999890e-001 9.99999890e-001 9.99999890e-001 9.99999890e-001 9.99999890e-001 9.99999890e-001 9.99999890e-001 9.99999890e-001 9.99999890e-001 9.99999890e-001 9.99999890e-001 9.99999890e-001 9.99999890e-001 9.99999890e-001 9.99999890e-001 9.99999890e-001 9.99999890e-001 9.99999890e-001 9.99999890e-001 9.99999890e-001 9.99999890e-001 9.99999890e-001 9.99999890e-001 9.99999890e-001 9.99999890e-001 9.99999890e-001 9.99999890e-001 9.99999890e-001 9.99999890e-001 9.99999890e-001 9.99999890e-001 9.99999890e-001 9.99999890e-001];
elseif mat == 3   %'cumvar3.txt'
    matriz = [5.00000000e-002 2.60000000e-001 4.05000000e-001 4.60000000e-001 5.20000000e-001 5.65000000e-001 6.15000000e-001 6.55000000e-001 6.80000000e-001 7.20000000e-001 7.60000000e-001 7.75000000e-001 7.85000000e-001 8.25000000e-001 8.35000000e-001 8.40000000e-001 8.55000000e-001 8.55000000e-001 8.90000000e-001 8.95000000e-001 9.15000000e-001 9.25000000e-001 9.30000000e-001 9.35000000e-001 9.35000000e-001 9.45000000e-001 9.45000000e-001 9.45000000e-001 9.50000000e-001 9.50000000e-001 9.55000000e-001 9.60000000e-001 9.60000000e-001 9.80000000e-001 9.85000000e-001 9.85000000e-001 9.85000000e-001 9.85000000e-001 9.85000000e-001 9.85000000e-001 9.90000000e-001 9.90000000e-001 9.90000000e-001 9.90000000e-001 9.90000000e-001 9.90000000e-001 9.95000000e-001 9.95000000e-001 9.95000000e-001 9.95000000e-001 1.00000000e+000 1.00000000e+000 1.00000000e+000 1.00000000e+000 1.00000000e+000 1.00000000e+000 1.00000000e+000 1.00000000e+000 1.00000000e+000 1.00000000e+000 1.00000000e+000 1.00000000e+000 1.00000000e+000 1.00000000e+000 1.00000000e+000 1.00000000e+000 1.00000000e+000 1.00000000e+000 1.00000000e+000 1.00000000e+000 1.00000000e+000 1.00000000e+000 1.00000000e+000 1.00000000e+000 1.00000000e+000 1.00000000e+000 1.00000000e+000 1.00000000e+000 1.00000000e+000 1.00000000e+000 1.00000000e+000 1.00000000e+000 1.00000000e+000 1.00000000e+000 1.00000000e+000 1.00000000e+000 1.00000000e+000 1.00000000e+000 1.00000000e+000 1.00000000e+000 1.00000000e+000 1.00000000e+000 1.00000000e+000 1.00000000e+000 1.00000000e+000 1.00000000e+000 1.00000000e+000 1.00000000e+000 1.00000000e+000 1.00000000e+000 1.00000000e+000 ;
        2.50000000e-003 1.21000000e-001 2.12500000e-001 2.93500000e-001 3.82000000e-001 4.71250000e-001 5.33500000e-001 6.04750000e-001 6.42250000e-001 6.91750000e-001 7.50250000e-001 7.85500000e-001 8.15500000e-001 8.45500000e-001 8.58250000e-001 8.69500000e-001 8.83750000e-001 9.21250000e-001 9.34750000e-001 9.45250000e-001 9.52000000e-001 9.56500000e-001 9.67000000e-001 9.70750000e-001 9.76000000e-001 9.79000000e-001 9.87250000e-001 9.91750000e-001 9.92500000e-001 9.97000000e-001 9.97000000e-001 9.98500000e-001 9.99250000e-001 9.99250000e-001 1.00000000e+000 1.00000000e+000 1.00000000e+000 1.00000000e+000 1.00000000e+000 1.00000000e+000 1.00000000e+000 1.00000000e+000 1.00000000e+000 1.00000000e+000 1.00000000e+000 1.00000000e+000 1.00000000e+000 1.00000000e+000 1.00000000e+000 1.00000000e+000 1.00000000e+000 1.00000000e+000 1.00000000e+000 1.00000000e+000 1.00000000e+000 1.00000000e+000 1.00000000e+000 1.00000000e+000 1.00000000e+000 1.00000000e+000 1.00000000e+000 1.00000000e+000 1.00000000e+000 1.00000000e+000 1.00000000e+000 1.00000000e+000 1.00000000e+000 1.00000000e+000 1.00000000e+000 1.00000000e+000 1.00000000e+000 1.00000000e+000 1.00000000e+000 1.00000000e+000 1.00000000e+000 1.00000000e+000 1.00000000e+000 1.00000000e+000 1.00000000e+000 1.00000000e+000 1.00000000e+000 1.00000000e+000 1.00000000e+000 1.00000000e+000 1.00000000e+000 1.00000000e+000 1.00000000e+000 1.00000000e+000 1.00000000e+000 1.00000000e+000 1.00000000e+000 1.00000000e+000 1.00000000e+000 1.00000000e+000 1.00000000e+000 1.00000000e+000 1.00000000e+000 1.00000000e+000 1.00000000e+000 1.00000000e+000 1.00000000e+000 ;
        1.25000000e-004 5.23125000e-002 1.21525000e-001 2.11837500e-001 3.12037500e-001 4.05775000e-001 4.80050000e-001 5.76362500e-001 6.44962500e-001 7.08037500e-001 7.48650000e-001 7.86487500e-001 8.37875000e-001 8.72212500e-001 8.92662500e-001 9.17575000e-001 9.31987500e-001 9.47462500e-001 9.64637500e-001 9.73825000e-001 9.83362500e-001 9.87825000e-001 9.92700000e-001 9.95562500e-001 9.97250000e-001 9.98462500e-001 9.98612500e-001 9.99250000e-001 9.99700000e-001 9.99775000e-001 9.99850000e-001 9.99887500e-001 9.99962500e-001 9.99962500e-001 1.00000000e+000 1.00000000e+000 1.00000000e+000 1.00000000e+000 1.00000000e+000 1.00000000e+000 1.00000000e+000 1.00000000e+000 1.00000000e+000 1.00000000e+000 1.00000000e+000 1.00000000e+000 1.00000000e+000 1.00000000e+000 1.00000000e+000 1.00000000e+000 1.00000000e+000 1.00000000e+000 1.00000000e+000 1.00000000e+000 1.00000000e+000 1.00000000e+000 1.00000000e+000 1.00000000e+000 1.00000000e+000 1.00000000e+000 1.00000000e+000 1.00000000e+000 1.00000000e+000 1.00000000e+000 1.00000000e+000 1.00000000e+000 1.00000000e+000 1.00000000e+000 1.00000000e+000 1.00000000e+000 1.00000000e+000 1.00000000e+000 1.00000000e+000 1.00000000e+000 1.00000000e+000 1.00000000e+000 1.00000000e+000 1.00000000e+000 1.00000000e+000 1.00000000e+000 1.00000000e+000 1.00000000e+000 1.00000000e+000 1.00000000e+000 1.00000000e+000 1.00000000e+000 1.00000000e+000 1.00000000e+000 1.00000000e+000 1.00000000e+000 1.00000000e+000 1.00000000e+000 1.00000000e+000 1.00000000e+000 1.00000000e+000 1.00000000e+000 1.00000000e+000 1.00000000e+000 1.00000000e+000 1.00000000e+000 1.00000000e+000 ;
        6.25000000e-006 2.45250100e-002 7.51906400e-002 1.60118790e-001 2.56590630e-001 3.58265680e-001 4.62268880e-001 5.57753300e-001 6.30634560e-001 7.04622110e-001 7.71853370e-001 8.20294020e-001 8.59072180e-001 8.92872230e-001 9.21684770e-001 9.46337900e-001 9.62669130e-001 9.75975380e-001 9.85491020e-001 9.90947290e-001 9.94254510e-001 9.96541090e-001 9.97987960e-001 9.98756710e-001 9.99275430e-001 9.99581680e-001 9.99844170e-001 9.99934790e-001 9.99959800e-001 9.99984790e-001 9.99994160e-001 1.00000042e+000 1.00000042e+000 1.00000042e+000 1.00000042e+000 1.00000042e+000 1.00000042e+000 1.00000042e+000 1.00000042e+000 1.00000042e+000 1.00000042e+000 1.00000042e+000 1.00000042e+000 1.00000042e+000 1.00000042e+000 1.00000042e+000 1.00000042e+000 1.00000042e+000 1.00000042e+000 1.00000042e+000 1.00000042e+000 1.00000042e+000 1.00000042e+000 1.00000042e+000 1.00000042e+000 1.00000042e+000 1.00000042e+000 1.00000042e+000 1.00000042e+000 1.00000042e+000 1.00000042e+000 1.00000042e+000 1.00000042e+000 1.00000042e+000 1.00000042e+000 1.00000042e+000 1.00000042e+000 1.00000042e+000 1.00000042e+000 1.00000042e+000 1.00000042e+000 1.00000042e+000 1.00000042e+000 1.00000042e+000 1.00000042e+000 1.00000042e+000 1.00000042e+000 1.00000042e+000 1.00000042e+000 1.00000042e+000 1.00000042e+000 1.00000042e+000 1.00000042e+000 1.00000042e+000 1.00000042e+000 1.00000042e+000 1.00000042e+000 1.00000042e+000 1.00000042e+000 1.00000042e+000 1.00000042e+000 1.00000042e+000 1.00000042e+000 1.00000042e+000 1.00000042e+000 1.00000042e+000 1.00000042e+000 1.00000042e+000 1.00000042e+000 1.00000042e+000 1.00000042e+000 ;
        3.12500000e-007 1.04276900e-002 4.08809500e-002 1.24586820e-001 2.18194190e-001 3.23811140e-001 4.30154280e-001 5.40094770e-001 6.37408400e-001 7.15827290e-001 7.78500890e-001 8.38990470e-001 8.84521760e-001 9.19104970e-001 9.46818430e-001 9.67444360e-001 9.79909500e-001 9.87679860e-001 9.92860570e-001 9.95899290e-001 9.97689200e-001 9.98840250e-001 9.99420890e-001 9.99715140e-001 9.99884440e-001 9.99954200e-001 9.99984140e-001 9.99993680e-001 9.99997360e-001 9.99999230e-001 9.99999860e-001 1.00000017e+000 1.00000017e+000 1.00000017e+000 1.00000017e+000 1.00000017e+000 1.00000017e+000 1.00000017e+000 1.00000017e+000 1.00000017e+000 1.00000017e+000 1.00000017e+000 1.00000017e+000 1.00000017e+000 1.00000017e+000 1.00000017e+000 1.00000017e+000 1.00000017e+000 1.00000017e+000 1.00000017e+000 1.00000017e+000 1.00000017e+000 1.00000017e+000 1.00000017e+000 1.00000017e+000 1.00000017e+000 1.00000017e+000 1.00000017e+000 1.00000017e+000 1.00000017e+000 1.00000017e+000 1.00000017e+000 1.00000017e+000 1.00000017e+000 1.00000017e+000 1.00000017e+000 1.00000017e+000 1.00000017e+000 1.00000017e+000 1.00000017e+000 1.00000017e+000 1.00000017e+000 1.00000017e+000 1.00000017e+000 1.00000017e+000 1.00000017e+000 1.00000017e+000 1.00000017e+000 1.00000017e+000 1.00000017e+000 1.00000017e+000 1.00000017e+000 1.00000017e+000 1.00000017e+000 1.00000017e+000 1.00000017e+000 1.00000017e+000 1.00000017e+000 1.00000017e+000 1.00000017e+000 1.00000017e+000 1.00000017e+000 1.00000017e+000 1.00000017e+000 1.00000017e+000 1.00000017e+000 1.00000017e+000 1.00000017e+000 1.00000017e+000 1.00000017e+000 1.00000017e+000 ;
        1.56250000e-008 4.70201000e-003 2.29767200e-002 9.42046600e-002 1.90511840e-001 2.98571650e-001 4.12023240e-001 5.26022020e-001 6.37452460e-001 7.26493610e-001 7.99689640e-001 8.57709760e-001 9.04101120e-001 9.41095680e-001 9.64224760e-001 9.78694210e-001 9.87667140e-001 9.93145100e-001 9.96540620e-001 9.98279980e-001 9.99173980e-001 9.99650510e-001 9.99853680e-001 9.99944640e-001 9.99978200e-001 9.99991700e-001 9.99997270e-001 9.99999090e-001 9.99999660e-001 9.99999810e-001 9.99999850e-001 9.99999850e-001 9.99999850e-001 9.99999850e-001 9.99999850e-001 9.99999850e-001 9.99999850e-001 9.99999850e-001 9.99999850e-001 9.99999850e-001 9.99999850e-001 9.99999850e-001 9.99999850e-001 9.99999850e-001 9.99999850e-001 9.99999850e-001 9.99999850e-001 9.99999850e-001 9.99999850e-001 9.99999850e-001 9.99999850e-001 9.99999850e-001 9.99999850e-001 9.99999850e-001 9.99999850e-001 9.99999850e-001 9.99999850e-001 9.99999850e-001 9.99999850e-001 9.99999850e-001 9.99999850e-001 9.99999850e-001 9.99999850e-001 9.99999850e-001 9.99999850e-001 9.99999850e-001 9.99999850e-001 9.99999850e-001 9.99999850e-001 9.99999850e-001 9.99999850e-001 9.99999850e-001 9.99999850e-001 9.99999850e-001 9.99999850e-001 9.99999850e-001 9.99999850e-001 9.99999850e-001 9.99999850e-001 9.99999850e-001 9.99999850e-001 9.99999850e-001 9.99999850e-001 9.99999850e-001 9.99999850e-001 9.99999850e-001 9.99999850e-001 9.99999850e-001 9.99999850e-001 9.99999850e-001 9.99999850e-001 9.99999850e-001 9.99999850e-001 9.99999850e-001 9.99999850e-001 9.99999850e-001 9.99999850e-001 9.99999850e-001 9.99999850e-001 9.99999850e-001 9.99999850e-001 ;
        7.81250000e-010 2.21161000e-003 1.33217000e-002 6.00412800e-002 1.65683190e-001 2.79951280e-001 4.00745320e-001 5.23483810e-001 6.32783870e-001 7.27183150e-001 8.16178410e-001 8.79767550e-001 9.24531700e-001 9.54538020e-001 9.73335580e-001 9.85207150e-001 9.92750430e-001 9.96424410e-001 9.98353270e-001 9.99283180e-001 9.99704190e-001 9.99883280e-001 9.99957480e-001 9.99986080e-001 9.99995220e-001 9.99998580e-001 9.99999390e-001 9.99999600e-001 9.99999650e-001 9.99999660e-001 9.99999660e-001 9.99999660e-001 9.99999660e-001 9.99999660e-001 9.99999660e-001 9.99999660e-001 9.99999660e-001 9.99999660e-001 9.99999660e-001 9.99999660e-001 9.99999660e-001 9.99999660e-001 9.99999660e-001 9.99999660e-001 9.99999660e-001 9.99999660e-001 9.99999660e-001 9.99999660e-001 9.99999660e-001 9.99999660e-001 9.99999660e-001 9.99999660e-001 9.99999660e-001 9.99999660e-001 9.99999660e-001 9.99999660e-001 9.99999660e-001 9.99999660e-001 9.99999660e-001 9.99999660e-001 9.99999660e-001 9.99999660e-001 9.99999660e-001 9.99999660e-001 9.99999660e-001 9.99999660e-001 9.99999660e-001 9.99999660e-001 9.99999660e-001 9.99999660e-001 9.99999660e-001 9.99999660e-001 9.99999660e-001 9.99999660e-001 9.99999660e-001 9.99999660e-001 9.99999660e-001 9.99999660e-001 9.99999660e-001 9.99999660e-001 9.99999660e-001 9.99999660e-001 9.99999660e-001 9.99999660e-001 9.99999660e-001 9.99999660e-001 9.99999660e-001 9.99999660e-001 9.99999660e-001 9.99999660e-001 9.99999660e-001 9.99999660e-001 9.99999660e-001 9.99999660e-001 9.99999660e-001 9.99999660e-001 9.99999660e-001 9.99999660e-001 9.99999660e-001 9.99999660e-001 9.99999660e-001 ;
        3.90625000e-011 1.08068000e-003 7.92116000e-003 3.94346000e-002 1.40602850e-001 2.62012830e-001 3.92233730e-001 5.20343760e-001 6.35218770e-001 7.39800580e-001 8.25558410e-001 8.94497930e-001 9.38062200e-001 9.64858850e-001 9.81164440e-001 9.90518360e-001 9.95510460e-001 9.98008660e-001 9.99203250e-001 9.99693820e-001 9.99888870e-001 9.99963540e-001 9.99988460e-001 9.99996730e-001 9.99998990e-001 9.99999630e-001 9.99999790e-001 9.99999810e-001 9.99999810e-001 9.99999810e-001 9.99999810e-001 9.99999810e-001 9.99999810e-001 9.99999810e-001 9.99999810e-001 9.99999810e-001 9.99999810e-001 9.99999810e-001 9.99999810e-001 9.99999810e-001 9.99999810e-001 9.99999810e-001 9.99999810e-001 9.99999810e-001 9.99999810e-001 9.99999810e-001 9.99999810e-001 9.99999810e-001 9.99999810e-001 9.99999810e-001 9.99999810e-001 9.99999810e-001 9.99999810e-001 9.99999810e-001 9.99999810e-001 9.99999810e-001 9.99999810e-001 9.99999810e-001 9.99999810e-001 9.99999810e-001 9.99999810e-001 9.99999810e-001 9.99999810e-001 9.99999810e-001 9.99999810e-001 9.99999810e-001 9.99999810e-001 9.99999810e-001 9.99999810e-001 9.99999810e-001 9.99999810e-001 9.99999810e-001 9.99999810e-001 9.99999810e-001 9.99999810e-001 9.99999810e-001 9.99999810e-001 9.99999810e-001 9.99999810e-001 9.99999810e-001 9.99999810e-001 9.99999810e-001 9.99999810e-001 9.99999810e-001 9.99999810e-001 9.99999810e-001 9.99999810e-001 9.99999810e-001 9.99999810e-001 9.99999810e-001 9.99999810e-001 9.99999810e-001 9.99999810e-001 9.99999810e-001 9.99999810e-001 9.99999810e-001 9.99999810e-001 9.99999810e-001 9.99999810e-001 9.99999810e-001 9.99999810e-001 ;
        1.95312500e-012 5.45540000e-004 4.82089000e-003 2.64696900e-002 1.03278700e-001 2.44107190e-001 3.84304760e-001 5.20250330e-001 6.44752550e-001 7.52038000e-001 8.40526140e-001 9.03723420e-001 9.45060350e-001 9.72824490e-001 9.86610500e-001 9.93794660e-001 9.97323350e-001 9.98930730e-001 9.99599450e-001 9.99862460e-001 9.99956580e-001 9.99988000e-001 9.99996590e-001 9.99998970e-001 9.99999480e-001 9.99999600e-001 9.99999600e-001 9.99999600e-001 9.99999600e-001 9.99999600e-001 9.99999600e-001 9.99999600e-001 9.99999600e-001 9.99999600e-001 9.99999600e-001 9.99999600e-001 9.99999600e-001 9.99999600e-001 9.99999600e-001 9.99999600e-001 9.99999600e-001 9.99999600e-001 9.99999600e-001 9.99999600e-001 9.99999600e-001 9.99999600e-001 9.99999600e-001 9.99999600e-001 9.99999600e-001 9.99999600e-001 9.99999600e-001 9.99999600e-001 9.99999600e-001 9.99999600e-001 9.99999600e-001 9.99999600e-001 9.99999600e-001 9.99999600e-001 9.99999600e-001 9.99999600e-001 9.99999600e-001 9.99999600e-001 9.99999600e-001 9.99999600e-001 9.99999600e-001 9.99999600e-001 9.99999600e-001 9.99999600e-001 9.99999600e-001 9.99999600e-001 9.99999600e-001 9.99999600e-001 9.99999600e-001 9.99999600e-001 9.99999600e-001 9.99999600e-001 9.99999600e-001 9.99999600e-001 9.99999600e-001 9.99999600e-001 9.99999600e-001 9.99999600e-001 9.99999600e-001 9.99999600e-001 9.99999600e-001 9.99999600e-001 9.99999600e-001 9.99999600e-001 9.99999600e-001 9.99999600e-001 9.99999600e-001 9.99999600e-001 9.99999600e-001 9.99999600e-001 9.99999600e-001 9.99999600e-001 9.99999600e-001 9.99999600e-001 9.99999600e-001 9.99999600e-001 9.99999600e-001 ;
        9.76562500e-014 2.84200000e-004 2.99119000e-003 1.81991200e-002 7.67488500e-002 2.21356970e-001 3.75317280e-001 5.21846930e-001 6.53922740e-001 7.67049710e-001 8.53766120e-001 9.13582200e-001 9.54078980e-001 9.77019710e-001 9.90067350e-001 9.95909820e-001 9.98383410e-001 9.99416470e-001 9.99806160e-001 9.99941110e-001 9.99983670e-001 9.99996060e-001 9.99999120e-001 9.99999840e-001 1.00000000e+000 1.00000000e+000 1.00000000e+000 1.00000000e+000 1.00000000e+000 1.00000000e+000 1.00000000e+000 1.00000000e+000 1.00000000e+000 1.00000000e+000 1.00000000e+000 1.00000000e+000 1.00000000e+000 1.00000000e+000 1.00000000e+000 1.00000000e+000 1.00000000e+000 1.00000000e+000 1.00000000e+000 1.00000000e+000 1.00000000e+000 1.00000000e+000 1.00000000e+000 1.00000000e+000 1.00000000e+000 1.00000000e+000 1.00000000e+000 1.00000000e+000 1.00000000e+000 1.00000000e+000 1.00000000e+000 1.00000000e+000 1.00000000e+000 1.00000000e+000 1.00000000e+000 1.00000000e+000 1.00000000e+000 1.00000000e+000 1.00000000e+000 1.00000000e+000 1.00000000e+000 1.00000000e+000 1.00000000e+000 1.00000000e+000 1.00000000e+000 1.00000000e+000 1.00000000e+000 1.00000000e+000 1.00000000e+000 1.00000000e+000 1.00000000e+000 1.00000000e+000 1.00000000e+000 1.00000000e+000 1.00000000e+000 1.00000000e+000 1.00000000e+000 1.00000000e+000 1.00000000e+000 1.00000000e+000 1.00000000e+000 1.00000000e+000 1.00000000e+000 1.00000000e+000 1.00000000e+000 1.00000000e+000 1.00000000e+000 1.00000000e+000 1.00000000e+000 1.00000000e+000 1.00000000e+000 1.00000000e+000 1.00000000e+000 1.00000000e+000 1.00000000e+000 1.00000000e+000 1.00000000e+000 ;
        4.88281250e-015 1.52760000e-004 1.90849000e-003 1.28435500e-002 5.78292700e-002 1.78853630e-001 3.63453760e-001 5.22549450e-001 6.64980680e-001 7.80135380e-001 8.65273620e-001 9.24491020e-001 9.60828670e-001 9.81673700e-001 9.92320030e-001 9.96984710e-001 9.99006840e-001 9.99680320e-001 9.99903760e-001 9.99973800e-001 9.99993410e-001 9.99998440e-001 9.99999550e-001 9.99999760e-001 9.99999760e-001 9.99999760e-001 9.99999760e-001 9.99999760e-001 9.99999760e-001 9.99999760e-001 9.99999760e-001 9.99999760e-001 9.99999760e-001 9.99999760e-001 9.99999760e-001 9.99999760e-001 9.99999760e-001 9.99999760e-001 9.99999760e-001 9.99999760e-001 9.99999760e-001 9.99999760e-001 9.99999760e-001 9.99999760e-001 9.99999760e-001 9.99999760e-001 9.99999760e-001 9.99999760e-001 9.99999760e-001 9.99999760e-001 9.99999760e-001 9.99999760e-001 9.99999760e-001 9.99999760e-001 9.99999760e-001 9.99999760e-001 9.99999760e-001 9.99999760e-001 9.99999760e-001 9.99999760e-001 9.99999760e-001 9.99999760e-001 9.99999760e-001 9.99999760e-001 9.99999760e-001 9.99999760e-001 9.99999760e-001 9.99999760e-001 9.99999760e-001 9.99999760e-001 9.99999760e-001 9.99999760e-001 9.99999760e-001 9.99999760e-001 9.99999760e-001 9.99999760e-001 9.99999760e-001 9.99999760e-001 9.99999760e-001 9.99999760e-001 9.99999760e-001 9.99999760e-001 9.99999760e-001 9.99999760e-001 9.99999760e-001 9.99999760e-001 9.99999760e-001 9.99999760e-001 9.99999760e-001 9.99999760e-001 9.99999760e-001 9.99999760e-001 9.99999760e-001 9.99999760e-001 9.99999760e-001 9.99999760e-001 9.99999760e-001 9.99999760e-001 9.99999760e-001 9.99999760e-001 9.99999760e-001 ;
        2.44140625e-016 8.49700000e-005 1.25477000e-003 9.21396000e-003 4.43069600e-002 1.44799760e-001 3.42703170e-001 5.21017480e-001 6.73568640e-001 7.92143120e-001 8.78368930e-001 9.33875130e-001 9.67404200e-001 9.85511910e-001 9.94094400e-001 9.97893730e-001 9.99311430e-001 9.99811280e-001 9.99951010e-001 9.99988710e-001 9.99997700e-001 9.99999590e-001 9.99999950e-001 9.99999990e-001 9.99999990e-001 9.99999990e-001 9.99999990e-001 9.99999990e-001 9.99999990e-001 9.99999990e-001 9.99999990e-001 9.99999990e-001 9.99999990e-001 9.99999990e-001 9.99999990e-001 9.99999990e-001 9.99999990e-001 9.99999990e-001 9.99999990e-001 9.99999990e-001 9.99999990e-001 9.99999990e-001 9.99999990e-001 9.99999990e-001 9.99999990e-001 9.99999990e-001 9.99999990e-001 9.99999990e-001 9.99999990e-001 9.99999990e-001 9.99999990e-001 9.99999990e-001 9.99999990e-001 9.99999990e-001 9.99999990e-001 9.99999990e-001 9.99999990e-001 9.99999990e-001 9.99999990e-001 9.99999990e-001 9.99999990e-001 9.99999990e-001 9.99999990e-001 9.99999990e-001 9.99999990e-001 9.99999990e-001 9.99999990e-001 9.99999990e-001 9.99999990e-001 9.99999990e-001 9.99999990e-001 9.99999990e-001 9.99999990e-001 9.99999990e-001 9.99999990e-001 9.99999990e-001 9.99999990e-001 9.99999990e-001 9.99999990e-001 9.99999990e-001 9.99999990e-001 9.99999990e-001 9.99999990e-001 9.99999990e-001 9.99999990e-001 9.99999990e-001 9.99999990e-001 9.99999990e-001 9.99999990e-001 9.99999990e-001 9.99999990e-001 9.99999990e-001 9.99999990e-001 9.99999990e-001 9.99999990e-001 9.99999990e-001 9.99999990e-001 9.99999990e-001 9.99999990e-001 9.99999990e-001 9.99999990e-001 ;
        1.22070313e-017 4.90300000e-005 8.42880000e-004 6.73426000e-003 3.43425800e-002 1.18555490e-001 2.95087970e-001 5.16110030e-001 6.79984930e-001 8.03663460e-001 8.89293870e-001 9.42566840e-001 9.72791890e-001 9.88403080e-001 9.95619070e-001 9.98534640e-001 9.99564590e-001 9.99882340e-001 9.99972510e-001 9.99994550e-001 9.99998910e-001 9.99999720e-001 9.99999850e-001 9.99999850e-001 9.99999850e-001 9.99999850e-001 9.99999850e-001 9.99999850e-001 9.99999850e-001 9.99999850e-001 9.99999850e-001 9.99999850e-001 9.99999850e-001 9.99999850e-001 9.99999850e-001 9.99999850e-001 9.99999850e-001 9.99999850e-001 9.99999850e-001 9.99999850e-001 9.99999850e-001 9.99999850e-001 9.99999850e-001 9.99999850e-001 9.99999850e-001 9.99999850e-001 9.99999850e-001 9.99999850e-001 9.99999850e-001 9.99999850e-001 9.99999850e-001 9.99999850e-001 9.99999850e-001 9.99999850e-001 9.99999850e-001 9.99999850e-001 9.99999850e-001 9.99999850e-001 9.99999850e-001 9.99999850e-001 9.99999850e-001 9.99999850e-001 9.99999850e-001 9.99999850e-001 9.99999850e-001 9.99999850e-001 9.99999850e-001 9.99999850e-001 9.99999850e-001 9.99999850e-001 9.99999850e-001 9.99999850e-001 9.99999850e-001 9.99999850e-001 9.99999850e-001 9.99999850e-001 9.99999850e-001 9.99999850e-001 9.99999850e-001 9.99999850e-001 9.99999850e-001 9.99999850e-001 9.99999850e-001 9.99999850e-001 9.99999850e-001 9.99999850e-001 9.99999850e-001 9.99999850e-001 9.99999850e-001 9.99999850e-001 9.99999850e-001 9.99999850e-001 9.99999850e-001 9.99999850e-001 9.99999850e-001 9.99999850e-001 9.99999850e-001 9.99999850e-001 9.99999850e-001 9.99999850e-001 9.99999850e-001 ;
        6.10351563e-019 2.94500000e-005 5.80110000e-004 5.00406000e-003 2.70582500e-002 9.82374000e-002 2.55716980e-001 5.00775600e-001 6.83010750e-001 8.13452710e-001 8.98709200e-001 9.49786290e-001 9.77416680e-001 9.90931850e-001 9.96755470e-001 9.98979360e-001 9.99716150e-001 9.99930300e-001 9.99985030e-001 9.99997200e-001 9.99999530e-001 9.99999860e-001 9.99999880e-001 9.99999880e-001 9.99999880e-001 9.99999880e-001 9.99999880e-001 9.99999880e-001 9.99999880e-001 9.99999880e-001 9.99999880e-001 9.99999880e-001 9.99999880e-001 9.99999880e-001 9.99999880e-001 9.99999880e-001 9.99999880e-001 9.99999880e-001 9.99999880e-001 9.99999880e-001 9.99999880e-001 9.99999880e-001 9.99999880e-001 9.99999880e-001 9.99999880e-001 9.99999880e-001 9.99999880e-001 9.99999880e-001 9.99999880e-001 9.99999880e-001 9.99999880e-001 9.99999880e-001 9.99999880e-001 9.99999880e-001 9.99999880e-001 9.99999880e-001 9.99999880e-001 9.99999880e-001 9.99999880e-001 9.99999880e-001 9.99999880e-001 9.99999880e-001 9.99999880e-001 9.99999880e-001 9.99999880e-001 9.99999880e-001 9.99999880e-001 9.99999880e-001 9.99999880e-001 9.99999880e-001 9.99999880e-001 9.99999880e-001 9.99999880e-001 9.99999880e-001 9.99999880e-001 9.99999880e-001 9.99999880e-001 9.99999880e-001 9.99999880e-001 9.99999880e-001 9.99999880e-001 9.99999880e-001 9.99999880e-001 9.99999880e-001 9.99999880e-001 9.99999880e-001 9.99999880e-001 9.99999880e-001 9.99999880e-001 9.99999880e-001 9.99999880e-001 9.99999880e-001 9.99999880e-001 9.99999880e-001 9.99999880e-001 9.99999880e-001 9.99999880e-001 9.99999880e-001 9.99999880e-001 9.99999880e-001 9.99999880e-001 ;
        3.05175781e-020 1.84100000e-005 4.07340000e-004 3.77469000e-003 2.15268800e-002 8.19556900e-002 2.22940820e-001 4.55131680e-001 6.83032930e-001 8.21731810e-001 9.07565560e-001 9.55881400e-001 9.81173770e-001 9.92854090e-001 9.97576940e-001 9.99278870e-001 9.99820430e-001 9.99960040e-001 9.99992130e-001 9.99998580e-001 9.99999660e-001 9.99999810e-001 9.99999810e-001 9.99999810e-001 9.99999810e-001 9.99999810e-001 9.99999810e-001 9.99999810e-001 9.99999810e-001 9.99999810e-001 9.99999810e-001 9.99999810e-001 9.99999810e-001 9.99999810e-001 9.99999810e-001 9.99999810e-001 9.99999810e-001 9.99999810e-001 9.99999810e-001 9.99999810e-001 9.99999810e-001 9.99999810e-001 9.99999810e-001 9.99999810e-001 9.99999810e-001 9.99999810e-001 9.99999810e-001 9.99999810e-001 9.99999810e-001 9.99999810e-001 9.99999810e-001 9.99999810e-001 9.99999810e-001 9.99999810e-001 9.99999810e-001 9.99999810e-001 9.99999810e-001 9.99999810e-001 9.99999810e-001 9.99999810e-001 9.99999810e-001 9.99999810e-001 9.99999810e-001 9.99999810e-001 9.99999810e-001 9.99999810e-001 9.99999810e-001 9.99999810e-001 9.99999810e-001 9.99999810e-001 9.99999810e-001 9.99999810e-001 9.99999810e-001 9.99999810e-001 9.99999810e-001 9.99999810e-001 9.99999810e-001 9.99999810e-001 9.99999810e-001 9.99999810e-001 9.99999810e-001 9.99999810e-001 9.99999810e-001 9.99999810e-001 9.99999810e-001 9.99999810e-001 9.99999810e-001 9.99999810e-001 9.99999810e-001 9.99999810e-001 9.99999810e-001 9.99999810e-001 9.99999810e-001 9.99999810e-001 9.99999810e-001 9.99999810e-001 9.99999810e-001 9.99999810e-001 9.99999810e-001 9.99999810e-001 9.99999810e-001 ;
        1.52587891e-021 1.19200000e-005 2.90940000e-004 2.88907000e-003 1.73711200e-002 6.90186300e-002 1.95377100e-001 4.13803050e-001 6.72892210e-001 8.26883170e-001 9.14706800e-001 9.61432460e-001 9.84463860e-001 9.94376780e-001 9.98184720e-001 9.99497790e-001 9.99883700e-001 9.99976470e-001 9.99995860e-001 9.99999270e-001 9.99999790e-001 9.99999840e-001 9.99999840e-001 9.99999840e-001 9.99999840e-001 9.99999840e-001 9.99999840e-001 9.99999840e-001 9.99999840e-001 9.99999840e-001 9.99999840e-001 9.99999840e-001 9.99999840e-001 9.99999840e-001 9.99999840e-001 9.99999840e-001 9.99999840e-001 9.99999840e-001 9.99999840e-001 9.99999840e-001 9.99999840e-001 9.99999840e-001 9.99999840e-001 9.99999840e-001 9.99999840e-001 9.99999840e-001 9.99999840e-001 9.99999840e-001 9.99999840e-001 9.99999840e-001 9.99999840e-001 9.99999840e-001 9.99999840e-001 9.99999840e-001 9.99999840e-001 9.99999840e-001 9.99999840e-001 9.99999840e-001 9.99999840e-001 9.99999840e-001 9.99999840e-001 9.99999840e-001 9.99999840e-001 9.99999840e-001 9.99999840e-001 9.99999840e-001 9.99999840e-001 9.99999840e-001 9.99999840e-001 9.99999840e-001 9.99999840e-001 9.99999840e-001 9.99999840e-001 9.99999840e-001 9.99999840e-001 9.99999840e-001 9.99999840e-001 9.99999840e-001 9.99999840e-001 9.99999840e-001 9.99999840e-001 9.99999840e-001 9.99999840e-001 9.99999840e-001 9.99999840e-001 9.99999840e-001 9.99999840e-001 9.99999840e-001 9.99999840e-001 9.99999840e-001 9.99999840e-001 9.99999840e-001 9.99999840e-001 9.99999840e-001 9.99999840e-001 9.99999840e-001 9.99999840e-001 9.99999840e-001 9.99999840e-001 9.99999840e-001 9.99999840e-001 ;
        7.62939453e-023 7.87000000e-006 2.12980000e-004 2.24859000e-003 1.41679200e-002 5.87749100e-002 1.72810450e-001 3.77614980e-001 6.35294050e-001 8.28657960e-001 9.20808640e-001 9.66129520e-001 9.86983550e-001 9.95537700e-001 9.98623910e-001 9.99640050e-001 9.99922370e-001 9.99986010e-001 9.99997850e-001 9.99999680e-001 9.99999930e-001 9.99999930e-001 9.99999930e-001 9.99999930e-001 9.99999930e-001 9.99999930e-001 9.99999930e-001 9.99999930e-001 9.99999930e-001 9.99999930e-001 9.99999930e-001 9.99999930e-001 9.99999930e-001 9.99999930e-001 9.99999930e-001 9.99999930e-001 9.99999930e-001 9.99999930e-001 9.99999930e-001 9.99999930e-001 9.99999930e-001 9.99999930e-001 9.99999930e-001 9.99999930e-001 9.99999930e-001 9.99999930e-001 9.99999930e-001 9.99999930e-001 9.99999930e-001 9.99999930e-001 9.99999930e-001 9.99999930e-001 9.99999930e-001 9.99999930e-001 9.99999930e-001 9.99999930e-001 9.99999930e-001 9.99999930e-001 9.99999930e-001 9.99999930e-001 9.99999930e-001 9.99999930e-001 9.99999930e-001 9.99999930e-001 9.99999930e-001 9.99999930e-001 9.99999930e-001 9.99999930e-001 9.99999930e-001 9.99999930e-001 9.99999930e-001 9.99999930e-001 9.99999930e-001 9.99999930e-001 9.99999930e-001 9.99999930e-001 9.99999930e-001 9.99999930e-001 9.99999930e-001 9.99999930e-001 9.99999930e-001 9.99999930e-001 9.99999930e-001 9.99999930e-001 9.99999930e-001 9.99999930e-001 9.99999930e-001 9.99999930e-001 9.99999930e-001 9.99999930e-001 9.99999930e-001 9.99999930e-001 9.99999930e-001 9.99999930e-001 9.99999930e-001 9.99999930e-001 9.99999930e-001 9.99999930e-001 9.99999930e-001 9.99999930e-001 9.99999930e-001 ;
        3.81469727e-024 5.36000000e-006 1.58270000e-004 1.77392000e-003 1.17042100e-002 5.04187900e-002 1.53722370e-001 3.46494710e-001 6.00131320e-001 8.23281140e-001 9.24949730e-001 9.69881980e-001 9.89095870e-001 9.96423170e-001 9.98963170e-001 9.99742600e-001 9.99948470e-001 9.99991810e-001 9.99998840e-001 9.99999800e-001 9.99999900e-001 9.99999900e-001 9.99999900e-001 9.99999900e-001 9.99999900e-001 9.99999900e-001 9.99999900e-001 9.99999900e-001 9.99999900e-001 9.99999900e-001 9.99999900e-001 9.99999900e-001 9.99999900e-001 9.99999900e-001 9.99999900e-001 9.99999900e-001 9.99999900e-001 9.99999900e-001 9.99999900e-001 9.99999900e-001 9.99999900e-001 9.99999900e-001 9.99999900e-001 9.99999900e-001 9.99999900e-001 9.99999900e-001 9.99999900e-001 9.99999900e-001 9.99999900e-001 9.99999900e-001 9.99999900e-001 9.99999900e-001 9.99999900e-001 9.99999900e-001 9.99999900e-001 9.99999900e-001 9.99999900e-001 9.99999900e-001 9.99999900e-001 9.99999900e-001 9.99999900e-001 9.99999900e-001 9.99999900e-001 9.99999900e-001 9.99999900e-001 9.99999900e-001 9.99999900e-001 9.99999900e-001 9.99999900e-001 9.99999900e-001 9.99999900e-001 9.99999900e-001 9.99999900e-001 9.99999900e-001 9.99999900e-001 9.99999900e-001 9.99999900e-001 9.99999900e-001 9.99999900e-001 9.99999900e-001 9.99999900e-001 9.99999900e-001 9.99999900e-001 9.99999900e-001 9.99999900e-001 9.99999900e-001 9.99999900e-001 9.99999900e-001 9.99999900e-001 9.99999900e-001 9.99999900e-001 9.99999900e-001 9.99999900e-001 9.99999900e-001 9.99999900e-001 9.99999900e-001 9.99999900e-001 9.99999900e-001 9.99999900e-001 9.99999900e-001 9.99999900e-001 ;
        1.90734863e-025 3.70000000e-006 1.20650000e-004 1.42430000e-003 9.78425000e-003 4.36448600e-002 1.37363120e-001 3.19589030e-001 5.68862900e-001 7.99399100e-001 9.26944680e-001 9.72831980e-001 9.90667480e-001 9.97101630e-001 9.99193860e-001 9.99811020e-001 9.99964660e-001 9.99995100e-001 9.99999430e-001 9.99999950e-001 1.00000000e+000 1.00000000e+000 1.00000000e+000 1.00000000e+000 1.00000000e+000 1.00000000e+000 1.00000000e+000 1.00000000e+000 1.00000000e+000 1.00000000e+000 1.00000000e+000 1.00000000e+000 1.00000000e+000 1.00000000e+000 1.00000000e+000 1.00000000e+000 1.00000000e+000 1.00000000e+000 1.00000000e+000 1.00000000e+000 1.00000000e+000 1.00000000e+000 1.00000000e+000 1.00000000e+000 1.00000000e+000 1.00000000e+000 1.00000000e+000 1.00000000e+000 1.00000000e+000 1.00000000e+000 1.00000000e+000 1.00000000e+000 1.00000000e+000 1.00000000e+000 1.00000000e+000 1.00000000e+000 1.00000000e+000 1.00000000e+000 1.00000000e+000 1.00000000e+000 1.00000000e+000 1.00000000e+000 1.00000000e+000 1.00000000e+000 1.00000000e+000 1.00000000e+000 1.00000000e+000 1.00000000e+000 1.00000000e+000 1.00000000e+000 1.00000000e+000 1.00000000e+000 1.00000000e+000 1.00000000e+000 1.00000000e+000 1.00000000e+000 1.00000000e+000 1.00000000e+000 1.00000000e+000 1.00000000e+000 1.00000000e+000 1.00000000e+000 1.00000000e+000 1.00000000e+000 1.00000000e+000 1.00000000e+000 1.00000000e+000 1.00000000e+000 1.00000000e+000 1.00000000e+000 1.00000000e+000 1.00000000e+000 1.00000000e+000 1.00000000e+000 1.00000000e+000 1.00000000e+000 1.00000000e+000 1.00000000e+000 1.00000000e+000 1.00000000e+000 1.00000000e+000 ;
        9.53674316e-027 2.67000000e-006 9.31500000e-005 1.15621000e-003 8.25727000e-003 3.81458200e-002 1.23586000e-001 2.95974890e-001 5.40045340e-001 7.76099340e-001 9.24561880e-001 9.74749960e-001 9.91974520e-001 9.97647860e-001 9.99379640e-001 9.99863270e-001 9.99976290e-001 9.99997030e-001 9.99999600e-001 9.99999870e-001 9.99999870e-001 9.99999870e-001 9.99999870e-001 9.99999870e-001 9.99999870e-001 9.99999870e-001 9.99999870e-001 9.99999870e-001 9.99999870e-001 9.99999870e-001 9.99999870e-001 9.99999870e-001 9.99999870e-001 9.99999870e-001 9.99999870e-001 9.99999870e-001 9.99999870e-001 9.99999870e-001 9.99999870e-001 9.99999870e-001 9.99999870e-001 9.99999870e-001 9.99999870e-001 9.99999870e-001 9.99999870e-001 9.99999870e-001 9.99999870e-001 9.99999870e-001 9.99999870e-001 9.99999870e-001 9.99999870e-001 9.99999870e-001 9.99999870e-001 9.99999870e-001 9.99999870e-001 9.99999870e-001 9.99999870e-001 9.99999870e-001 9.99999870e-001 9.99999870e-001 9.99999870e-001 9.99999870e-001 9.99999870e-001 9.99999870e-001 9.99999870e-001 9.99999870e-001 9.99999870e-001 9.99999870e-001 9.99999870e-001 9.99999870e-001 9.99999870e-001 9.99999870e-001 9.99999870e-001 9.99999870e-001 9.99999870e-001 9.99999870e-001 9.99999870e-001 9.99999870e-001 9.99999870e-001 9.99999870e-001 9.99999870e-001 9.99999870e-001 9.99999870e-001 9.99999870e-001 9.99999870e-001 9.99999870e-001 9.99999870e-001 9.99999870e-001 9.99999870e-001 9.99999870e-001 9.99999870e-001 9.99999870e-001 9.99999870e-001 9.99999870e-001 9.99999870e-001 9.99999870e-001 9.99999870e-001 9.99999870e-001 9.99999870e-001 9.99999870e-001 9.99999870e-001 ;
        4.76837158e-028 1.96000000e-006 7.31900000e-005 9.53330000e-004 7.02369000e-003 3.35384900e-002 1.11937910e-001 2.74886740e-001 5.13981020e-001 7.54396420e-001 9.12390940e-001 9.75751950e-001 9.92861810e-001 9.98037620e-001 9.99515030e-001 9.99899880e-001 9.99984020e-001 9.99998100e-001 9.99999730e-001 9.99999880e-001 9.99999880e-001 9.99999880e-001 9.99999880e-001 9.99999880e-001 9.99999880e-001 9.99999880e-001 9.99999880e-001 9.99999880e-001 9.99999880e-001 9.99999880e-001 9.99999880e-001 9.99999880e-001 9.99999880e-001 9.99999880e-001 9.99999880e-001 9.99999880e-001 9.99999880e-001 9.99999880e-001 9.99999880e-001 9.99999880e-001 9.99999880e-001 9.99999880e-001 9.99999880e-001 9.99999880e-001 9.99999880e-001 9.99999880e-001 9.99999880e-001 9.99999880e-001 9.99999880e-001 9.99999880e-001 9.99999880e-001 9.99999880e-001 9.99999880e-001 9.99999880e-001 9.99999880e-001 9.99999880e-001 9.99999880e-001 9.99999880e-001 9.99999880e-001 9.99999880e-001 9.99999880e-001 9.99999880e-001 9.99999880e-001 9.99999880e-001 9.99999880e-001 9.99999880e-001 9.99999880e-001 9.99999880e-001 9.99999880e-001 9.99999880e-001 9.99999880e-001 9.99999880e-001 9.99999880e-001 9.99999880e-001 9.99999880e-001 9.99999880e-001 9.99999880e-001 9.99999880e-001 9.99999880e-001 9.99999880e-001 9.99999880e-001 9.99999880e-001 9.99999880e-001 9.99999880e-001 9.99999880e-001 9.99999880e-001 9.99999880e-001 9.99999880e-001 9.99999880e-001 9.99999880e-001 9.99999880e-001 9.99999880e-001 9.99999880e-001 9.99999880e-001 9.99999880e-001 9.99999880e-001 9.99999880e-001 9.99999880e-001 9.99999880e-001 9.99999880e-001 9.99999880e-001 ;
        2.38418579e-029 1.48000000e-006 5.85900000e-005 7.94390000e-004 6.04821000e-003 2.96527800e-002 1.01998640e-001 2.56417410e-001 4.90761890e-001 7.33310270e-001 8.99579880e-001 9.74670470e-001 9.93535770e-001 9.98366360e-001 9.99625630e-001 9.99928400e-001 9.99989480e-001 9.99998910e-001 9.99999930e-001 1.00000000e+000 1.00000000e+000 1.00000000e+000 1.00000000e+000 1.00000000e+000 1.00000000e+000 1.00000000e+000 1.00000000e+000 1.00000000e+000 1.00000000e+000 1.00000000e+000 1.00000000e+000 1.00000000e+000 1.00000000e+000 1.00000000e+000 1.00000000e+000 1.00000000e+000 1.00000000e+000 1.00000000e+000 1.00000000e+000 1.00000000e+000 1.00000000e+000 1.00000000e+000 1.00000000e+000 1.00000000e+000 1.00000000e+000 1.00000000e+000 1.00000000e+000 1.00000000e+000 1.00000000e+000 1.00000000e+000 1.00000000e+000 1.00000000e+000 1.00000000e+000 1.00000000e+000 1.00000000e+000 1.00000000e+000 1.00000000e+000 1.00000000e+000 1.00000000e+000 1.00000000e+000 1.00000000e+000 1.00000000e+000 1.00000000e+000 1.00000000e+000 1.00000000e+000 1.00000000e+000 1.00000000e+000 1.00000000e+000 1.00000000e+000 1.00000000e+000 1.00000000e+000 1.00000000e+000 1.00000000e+000 1.00000000e+000 1.00000000e+000 1.00000000e+000 1.00000000e+000 1.00000000e+000 1.00000000e+000 1.00000000e+000 1.00000000e+000 1.00000000e+000 1.00000000e+000 1.00000000e+000 1.00000000e+000 1.00000000e+000 1.00000000e+000 1.00000000e+000 1.00000000e+000 1.00000000e+000 1.00000000e+000 1.00000000e+000 1.00000000e+000 1.00000000e+000 1.00000000e+000 1.00000000e+000 1.00000000e+000 1.00000000e+000 1.00000000e+000 1.00000000e+000 1.00000000e+000 ;
        1.19209290e-030 1.15000000e-006 4.74500000e-005 6.67900000e-004 5.25201000e-003 2.63704800e-002 9.33248700e-002 2.40386270e-001 4.70009530e-001 7.14023950e-001 8.87396770e-001 9.69613990e-001 9.93787690e-001 9.98590170e-001 9.99701710e-001 9.99946890e-001 9.99992450e-001 9.99999100e-001 9.99999760e-001 9.99999780e-001 9.99999780e-001 9.99999780e-001 9.99999780e-001 9.99999780e-001 9.99999780e-001 9.99999780e-001 9.99999780e-001 9.99999780e-001 9.99999780e-001 9.99999780e-001 9.99999780e-001 9.99999780e-001 9.99999780e-001 9.99999780e-001 9.99999780e-001 9.99999780e-001 9.99999780e-001 9.99999780e-001 9.99999780e-001 9.99999780e-001 9.99999780e-001 9.99999780e-001 9.99999780e-001 9.99999780e-001 9.99999780e-001 9.99999780e-001 9.99999780e-001 9.99999780e-001 9.99999780e-001 9.99999780e-001 9.99999780e-001 9.99999780e-001 9.99999780e-001 9.99999780e-001 9.99999780e-001 9.99999780e-001 9.99999780e-001 9.99999780e-001 9.99999780e-001 9.99999780e-001 9.99999780e-001 9.99999780e-001 9.99999780e-001 9.99999780e-001 9.99999780e-001 9.99999780e-001 9.99999780e-001 9.99999780e-001 9.99999780e-001 9.99999780e-001 9.99999780e-001 9.99999780e-001 9.99999780e-001 9.99999780e-001 9.99999780e-001 9.99999780e-001 9.99999780e-001 9.99999780e-001 9.99999780e-001 9.99999780e-001 9.99999780e-001 9.99999780e-001 9.99999780e-001 9.99999780e-001 9.99999780e-001 9.99999780e-001 9.99999780e-001 9.99999780e-001 9.99999780e-001 9.99999780e-001 9.99999780e-001 9.99999780e-001 9.99999780e-001 9.99999780e-001 9.99999780e-001 9.99999780e-001 9.99999780e-001 9.99999780e-001 9.99999780e-001 9.99999780e-001 9.99999780e-001 ;
        5.96046448e-032 8.90000000e-007 3.90500000e-005 5.66200000e-004 4.58827000e-003 2.36359100e-002 8.58505100e-002 2.26081670e-001 4.50973190e-001 6.95445960e-001 8.75404310e-001 9.64277640e-001 9.93411940e-001 9.98760330e-001 9.99764220e-001 9.99960710e-001 9.99994600e-001 9.99999220e-001 9.99999700e-001 9.99999720e-001 9.99999720e-001 9.99999720e-001 9.99999720e-001 9.99999720e-001 9.99999720e-001 9.99999720e-001 9.99999720e-001 9.99999720e-001 9.99999720e-001 9.99999720e-001 9.99999720e-001 9.99999720e-001 9.99999720e-001 9.99999720e-001 9.99999720e-001 9.99999720e-001 9.99999720e-001 9.99999720e-001 9.99999720e-001 9.99999720e-001 9.99999720e-001 9.99999720e-001 9.99999720e-001 9.99999720e-001 9.99999720e-001 9.99999720e-001 9.99999720e-001 9.99999720e-001 9.99999720e-001 9.99999720e-001 9.99999720e-001 9.99999720e-001 9.99999720e-001 9.99999720e-001 9.99999720e-001 9.99999720e-001 9.99999720e-001 9.99999720e-001 9.99999720e-001 9.99999720e-001 9.99999720e-001 9.99999720e-001 9.99999720e-001 9.99999720e-001 9.99999720e-001 9.99999720e-001 9.99999720e-001 9.99999720e-001 9.99999720e-001 9.99999720e-001 9.99999720e-001 9.99999720e-001 9.99999720e-001 9.99999720e-001 9.99999720e-001 9.99999720e-001 9.99999720e-001 9.99999720e-001 9.99999720e-001 9.99999720e-001 9.99999720e-001 9.99999720e-001 9.99999720e-001 9.99999720e-001 9.99999720e-001 9.99999720e-001 9.99999720e-001 9.99999720e-001 9.99999720e-001 9.99999720e-001 9.99999720e-001 9.99999720e-001 9.99999720e-001 9.99999720e-001 9.99999720e-001 9.99999720e-001 9.99999720e-001 9.99999720e-001 9.99999720e-001 9.99999720e-001 9.99999720e-001 ;
        2.98023224e-033 7.00000000e-007 3.25600000e-005 4.85190000e-004 4.03368000e-003 2.13559600e-002 7.93356000e-002 2.13530310e-001 4.33991880e-001 6.78507340e-001 8.63890660e-001 9.59073160e-001 9.91933950e-001 9.98819340e-001 9.99804460e-001 9.99969660e-001 9.99996020e-001 9.99999460e-001 9.99999770e-001 9.99999770e-001 9.99999770e-001 9.99999770e-001 9.99999770e-001 9.99999770e-001 9.99999770e-001 9.99999770e-001 9.99999770e-001 9.99999770e-001 9.99999770e-001 9.99999770e-001 9.99999770e-001 9.99999770e-001 9.99999770e-001 9.99999770e-001 9.99999770e-001 9.99999770e-001 9.99999770e-001 9.99999770e-001 9.99999770e-001 9.99999770e-001 9.99999770e-001 9.99999770e-001 9.99999770e-001 9.99999770e-001 9.99999770e-001 9.99999770e-001 9.99999770e-001 9.99999770e-001 9.99999770e-001 9.99999770e-001 9.99999770e-001 9.99999770e-001 9.99999770e-001 9.99999770e-001 9.99999770e-001 9.99999770e-001 9.99999770e-001 9.99999770e-001 9.99999770e-001 9.99999770e-001 9.99999770e-001 9.99999770e-001 9.99999770e-001 9.99999770e-001 9.99999770e-001 9.99999770e-001 9.99999770e-001 9.99999770e-001 9.99999770e-001 9.99999770e-001 9.99999770e-001 9.99999770e-001 9.99999770e-001 9.99999770e-001 9.99999770e-001 9.99999770e-001 9.99999770e-001 9.99999770e-001 9.99999770e-001 9.99999770e-001 9.99999770e-001 9.99999770e-001 9.99999770e-001 9.99999770e-001 9.99999770e-001 9.99999770e-001 9.99999770e-001 9.99999770e-001 9.99999770e-001 9.99999770e-001 9.99999770e-001 9.99999770e-001 9.99999770e-001 9.99999770e-001 9.99999770e-001 9.99999770e-001 9.99999770e-001 9.99999770e-001 9.99999770e-001 9.99999770e-001 9.99999770e-001 ;
        1.49011612e-034 5.90000000e-007 2.73300000e-005 4.20240000e-004 3.57783000e-003 1.94189800e-002 7.37402000e-002 2.02717870e-001 4.18161350e-001 6.62188390e-001 8.52468330e-001 9.53627170e-001 9.90261460e-001 9.98750290e-001 9.99827580e-001 9.99975460e-001 9.99996960e-001 9.99999630e-001 9.99999860e-001 9.99999860e-001 9.99999860e-001 9.99999860e-001 9.99999860e-001 9.99999860e-001 9.99999860e-001 9.99999860e-001 9.99999860e-001 9.99999860e-001 9.99999860e-001 9.99999860e-001 9.99999860e-001 9.99999860e-001 9.99999860e-001 9.99999860e-001 9.99999860e-001 9.99999860e-001 9.99999860e-001 9.99999860e-001 9.99999860e-001 9.99999860e-001 9.99999860e-001 9.99999860e-001 9.99999860e-001 9.99999860e-001 9.99999860e-001 9.99999860e-001 9.99999860e-001 9.99999860e-001 9.99999860e-001 9.99999860e-001 9.99999860e-001 9.99999860e-001 9.99999860e-001 9.99999860e-001 9.99999860e-001 9.99999860e-001 9.99999860e-001 9.99999860e-001 9.99999860e-001 9.99999860e-001 9.99999860e-001 9.99999860e-001 9.99999860e-001 9.99999860e-001 9.99999860e-001 9.99999860e-001 9.99999860e-001 9.99999860e-001 9.99999860e-001 9.99999860e-001 9.99999860e-001 9.99999860e-001 9.99999860e-001 9.99999860e-001 9.99999860e-001 9.99999860e-001 9.99999860e-001 9.99999860e-001 9.99999860e-001 9.99999860e-001 9.99999860e-001 9.99999860e-001 9.99999860e-001 9.99999860e-001 9.99999860e-001 9.99999860e-001 9.99999860e-001 9.99999860e-001 9.99999860e-001 9.99999860e-001 9.99999860e-001 9.99999860e-001 9.99999860e-001 9.99999860e-001 9.99999860e-001 9.99999860e-001 9.99999860e-001 9.99999860e-001 9.99999860e-001 9.99999860e-001 9.99999860e-001 ;
        7.45058060e-036 4.80000000e-007 2.32200000e-005 3.66330000e-004 3.20187000e-003 1.77686000e-002 6.89497800e-002 1.93168000e-001 4.03914710e-001 6.47274040e-001 8.41577050e-001 9.48385990e-001 9.88645220e-001 9.98476280e-001 9.99841550e-001 9.99979870e-001 9.99997690e-001 9.99999760e-001 9.99999940e-001 9.99999940e-001 9.99999940e-001 9.99999940e-001 9.99999940e-001 9.99999940e-001 9.99999940e-001 9.99999940e-001 9.99999940e-001 9.99999940e-001 9.99999940e-001 9.99999940e-001 9.99999940e-001 9.99999940e-001 9.99999940e-001 9.99999940e-001 9.99999940e-001 9.99999940e-001 9.99999940e-001 9.99999940e-001 9.99999940e-001 9.99999940e-001 9.99999940e-001 9.99999940e-001 9.99999940e-001 9.99999940e-001 9.99999940e-001 9.99999940e-001 9.99999940e-001 9.99999940e-001 9.99999940e-001 9.99999940e-001 9.99999940e-001 9.99999940e-001 9.99999940e-001 9.99999940e-001 9.99999940e-001 9.99999940e-001 9.99999940e-001 9.99999940e-001 9.99999940e-001 9.99999940e-001 9.99999940e-001 9.99999940e-001 9.99999940e-001 9.99999940e-001 9.99999940e-001 9.99999940e-001 9.99999940e-001 9.99999940e-001 9.99999940e-001 9.99999940e-001 9.99999940e-001 9.99999940e-001 9.99999940e-001 9.99999940e-001 9.99999940e-001 9.99999940e-001 9.99999940e-001 9.99999940e-001 9.99999940e-001 9.99999940e-001 9.99999940e-001 9.99999940e-001 9.99999940e-001 9.99999940e-001 9.99999940e-001 9.99999940e-001 9.99999940e-001 9.99999940e-001 9.99999940e-001 9.99999940e-001 9.99999940e-001 9.99999940e-001 9.99999940e-001 9.99999940e-001 9.99999940e-001 9.99999940e-001 9.99999940e-001 9.99999940e-001 9.99999940e-001 9.99999940e-001 9.99999940e-001 ;
        3.72529030e-037 3.60000000e-007 1.99000000e-005 3.22140000e-004 2.88550000e-003 1.63574500e-002 6.48904500e-002 1.84479610e-001 3.90477150e-001 6.32717160e-001 8.30747320e-001 9.42942170e-001 9.86885680e-001 9.98150450e-001 9.99833910e-001 9.99982160e-001 9.99997920e-001 9.99999620e-001 9.99999750e-001 9.99999750e-001 9.99999750e-001 9.99999750e-001 9.99999750e-001 9.99999750e-001 9.99999750e-001 9.99999750e-001 9.99999750e-001 9.99999750e-001 9.99999750e-001 9.99999750e-001 9.99999750e-001 9.99999750e-001 9.99999750e-001 9.99999750e-001 9.99999750e-001 9.99999750e-001 9.99999750e-001 9.99999750e-001 9.99999750e-001 9.99999750e-001 9.99999750e-001 9.99999750e-001 9.99999750e-001 9.99999750e-001 9.99999750e-001 9.99999750e-001 9.99999750e-001 9.99999750e-001 9.99999750e-001 9.99999750e-001 9.99999750e-001 9.99999750e-001 9.99999750e-001 9.99999750e-001 9.99999750e-001 9.99999750e-001 9.99999750e-001 9.99999750e-001 9.99999750e-001 9.99999750e-001 9.99999750e-001 9.99999750e-001 9.99999750e-001 9.99999750e-001 9.99999750e-001 9.99999750e-001 9.99999750e-001 9.99999750e-001 9.99999750e-001 9.99999750e-001 9.99999750e-001 9.99999750e-001 9.99999750e-001 9.99999750e-001 9.99999750e-001 9.99999750e-001 9.99999750e-001 9.99999750e-001 9.99999750e-001 9.99999750e-001 9.99999750e-001 9.99999750e-001 9.99999750e-001 9.99999750e-001 9.99999750e-001 9.99999750e-001 9.99999750e-001 9.99999750e-001 9.99999750e-001 9.99999750e-001 9.99999750e-001 9.99999750e-001 9.99999750e-001 9.99999750e-001 9.99999750e-001 9.99999750e-001 9.99999750e-001 9.99999750e-001 9.99999750e-001 9.99999750e-001 9.99999750e-001 ;
        1.86264515e-038 3.20000000e-007 1.72200000e-005 2.86110000e-004 2.61701000e-003 1.51596900e-002 6.11872200e-002 1.76722220e-001 3.78234120e-001 6.19253380e-001 8.20541660e-001 9.37809050e-001 9.85276830e-001 9.97840870e-001 9.99796110e-001 9.99983600e-001 9.99998340e-001 9.99999760e-001 9.99999850e-001 9.99999850e-001 9.99999850e-001 9.99999850e-001 9.99999850e-001 9.99999850e-001 9.99999850e-001 9.99999850e-001 9.99999850e-001 9.99999850e-001 9.99999850e-001 9.99999850e-001 9.99999850e-001 9.99999850e-001 9.99999850e-001 9.99999850e-001 9.99999850e-001 9.99999850e-001 9.99999850e-001 9.99999850e-001 9.99999850e-001 9.99999850e-001 9.99999850e-001 9.99999850e-001 9.99999850e-001 9.99999850e-001 9.99999850e-001 9.99999850e-001 9.99999850e-001 9.99999850e-001 9.99999850e-001 9.99999850e-001 9.99999850e-001 9.99999850e-001 9.99999850e-001 9.99999850e-001 9.99999850e-001 9.99999850e-001 9.99999850e-001 9.99999850e-001 9.99999850e-001 9.99999850e-001 9.99999850e-001 9.99999850e-001 9.99999850e-001 9.99999850e-001 9.99999850e-001 9.99999850e-001 9.99999850e-001 9.99999850e-001 9.99999850e-001 9.99999850e-001 9.99999850e-001 9.99999850e-001 9.99999850e-001 9.99999850e-001 9.99999850e-001 9.99999850e-001 9.99999850e-001 9.99999850e-001 9.99999850e-001 9.99999850e-001 9.99999850e-001 9.99999850e-001 9.99999850e-001 9.99999850e-001 9.99999850e-001 9.99999850e-001 9.99999850e-001 9.99999850e-001 9.99999850e-001 9.99999850e-001 9.99999850e-001 9.99999850e-001 9.99999850e-001 9.99999850e-001 9.99999850e-001 9.99999850e-001 9.99999850e-001 9.99999850e-001 9.99999850e-001 9.99999850e-001 9.99999850e-001];
elseif mat == 12   %'difvarcompacum12.txt'
    matriz = [7.89250000e-002 1.80900000e-001 2.47200000e-001 3.10500000e-001 3.58425000e-001 3.97250000e-001 4.35525000e-001 4.73600000e-001 5.13175000e-001 5.52800000e-001 5.82500000e-001 6.06375000e-001 6.25150000e-001 6.48200000e-001 6.70825000e-001 6.91175000e-001 7.16150000e-001 7.35750000e-001 7.49100000e-001 7.59950000e-001 7.70925000e-001 7.81350000e-001 7.94300000e-001 8.10375000e-001 8.24100000e-001 8.35400000e-001 8.45350000e-001 8.56900000e-001 8.67425000e-001 8.74675000e-001 8.80975000e-001 8.90950000e-001 9.00325000e-001 9.08000000e-001 9.14850000e-001 9.23650000e-001 9.32325000e-001 9.39450000e-001 9.43375000e-001 9.49075000e-001 9.56450000e-001 9.61800000e-001 9.66225000e-001 9.73650000e-001 9.81250000e-001 9.86500000e-001 9.90850000e-001 9.92225000e-001 9.94300000e-001 9.99000000e-001 1.00000000e+000 1.00000000e+000 1.00000000e+000 1.00000000e+000 1.00000000e+000 1.00000000e+000 1.00000000e+000 1.00000000e+000 1.00000000e+000 1.00000000e+000 1.00000000e+000 1.00000000e+000 1.00000000e+000 1.00000000e+000 1.00000000e+000 1.00000000e+000 1.00000000e+000 1.00000000e+000 1.00000000e+000 1.00000000e+000 1.00000000e+000 1.00000000e+000 1.00000000e+000 1.00000000e+000 1.00000000e+000 1.00000000e+000 1.00000000e+000 1.00000000e+000 1.00000000e+000 1.00000000e+000 1.00000000e+000 1.00000000e+000 1.00000000e+000 1.00000000e+000 1.00000000e+000 1.00000000e+000 1.00000000e+000 1.00000000e+000 1.00000000e+000 1.00000000e+000 1.00000000e+000 1.00000000e+000 1.00000000e+000 1.00000000e+000 1.00000000e+000 1.00000000e+000 1.00000000e+000 1.00000000e+000 1.00000000e+000 1.00000000e+000 1.00000000e+000 ;
        4.70965000e-002 1.28123312e-001 2.01746875e-001 2.67836312e-001 3.32833187e-001 3.91771000e-001 4.43128937e-001 4.92595000e-001 5.39571625e-001 5.80314250e-001 6.18204437e-001 6.54206500e-001 6.89215563e-001 7.21826125e-001 7.53195625e-001 7.81339375e-001 8.09256625e-001 8.34181563e-001 8.58418750e-001 8.78815563e-001 8.99797375e-001 9.18254125e-001 9.36098313e-001 9.50001063e-001 9.61878625e-001 9.72024250e-001 9.79210188e-001 9.85539063e-001 9.90325563e-001 9.94735563e-001 9.97178125e-001 9.98869000e-001 9.99610750e-001 9.99992500e-001 1.00000000e+000 1.00000000e+000 1.00000000e+000 1.00000000e+000 1.00000000e+000 1.00000000e+000 1.00000000e+000 1.00000000e+000 1.00000000e+000 1.00000000e+000 1.00000000e+000 1.00000000e+000 1.00000000e+000 1.00000000e+000 1.00000000e+000 1.00000000e+000 1.00000000e+000 1.00000000e+000 1.00000000e+000 1.00000000e+000 1.00000000e+000 1.00000000e+000 1.00000000e+000 1.00000000e+000 1.00000000e+000 1.00000000e+000 1.00000000e+000 1.00000000e+000 1.00000000e+000 1.00000000e+000 1.00000000e+000 1.00000000e+000 1.00000000e+000 1.00000000e+000 1.00000000e+000 1.00000000e+000 1.00000000e+000 1.00000000e+000 1.00000000e+000 1.00000000e+000 1.00000000e+000 1.00000000e+000 1.00000000e+000 1.00000000e+000 1.00000000e+000 1.00000000e+000 1.00000000e+000 1.00000000e+000 1.00000000e+000 1.00000000e+000 1.00000000e+000 1.00000000e+000 1.00000000e+000 1.00000000e+000 1.00000000e+000 1.00000000e+000 1.00000000e+000 1.00000000e+000 1.00000000e+000 1.00000000e+000 1.00000000e+000 1.00000000e+000 1.00000000e+000 1.00000000e+000 1.00000000e+000 1.00000000e+000 1.00000000e+000 ;
        4.34979752e-002 1.27351430e-001 2.07697560e-001 2.84576045e-001 3.56082792e-001 4.23338486e-001 4.86043469e-001 5.44750777e-001 6.00369680e-001 6.52456976e-001 7.01192574e-001 7.46543202e-001 7.87943425e-001 8.25460423e-001 8.59130007e-001 8.88603114e-001 9.13472417e-001 9.34160427e-001 9.51167995e-001 9.64855495e-001 9.75211870e-001 9.82636963e-001 9.87654786e-001 9.91119984e-001 9.93724357e-001 9.95503064e-001 9.96903878e-001 9.98047124e-001 9.98907316e-001 9.99459133e-001 9.99788853e-001 9.99949122e-001 9.99986424e-001 9.99999972e-001 1.00000000e+000 1.00000000e+000 1.00000000e+000 1.00000000e+000 1.00000000e+000 1.00000000e+000 1.00000000e+000 1.00000000e+000 1.00000000e+000 1.00000000e+000 1.00000000e+000 1.00000000e+000 1.00000000e+000 1.00000000e+000 1.00000000e+000 1.00000000e+000 1.00000000e+000 1.00000000e+000 1.00000000e+000 1.00000000e+000 1.00000000e+000 1.00000000e+000 1.00000000e+000 1.00000000e+000 1.00000000e+000 1.00000000e+000 1.00000000e+000 1.00000000e+000 1.00000000e+000 1.00000000e+000 1.00000000e+000 1.00000000e+000 1.00000000e+000 1.00000000e+000 1.00000000e+000 1.00000000e+000 1.00000000e+000 1.00000000e+000 1.00000000e+000 1.00000000e+000 1.00000000e+000 1.00000000e+000 1.00000000e+000 1.00000000e+000 1.00000000e+000 1.00000000e+000 1.00000000e+000 1.00000000e+000 1.00000000e+000 1.00000000e+000 1.00000000e+000 1.00000000e+000 1.00000000e+000 1.00000000e+000 1.00000000e+000 1.00000000e+000 1.00000000e+000 1.00000000e+000 1.00000000e+000 1.00000000e+000 1.00000000e+000 1.00000000e+000 1.00000000e+000 1.00000000e+000 1.00000000e+000 1.00000000e+000 1.00000000e+000 ;
        4.63958638e-002 1.38263913e-001 2.27429595e-001 3.12838149e-001 3.93767761e-001 4.70072058e-001 5.41842424e-001 6.09070469e-001 6.71319262e-001 7.28180911e-001 7.79360607e-001 8.24250493e-001 8.62671997e-001 8.94930891e-001 9.21428199e-001 9.42319931e-001 9.58103895e-001 9.69839784e-001 9.78609674e-001 9.85151592e-001 9.90042610e-001 9.93694299e-001 9.96231580e-001 9.97866645e-001 9.98882350e-001 9.99489418e-001 9.99815959e-001 9.99955529e-001 9.99995230e-001 1.00000045e+000 1.00000075e+000 1.00000075e+000 1.00000075e+000 1.00000075e+000 1.00000075e+000 1.00000075e+000 1.00000075e+000 1.00000075e+000 1.00000075e+000 1.00000075e+000 1.00000075e+000 1.00000075e+000 1.00000075e+000 1.00000075e+000 1.00000075e+000 1.00000075e+000 1.00000075e+000 1.00000075e+000 1.00000075e+000 1.00000075e+000 1.00000075e+000 1.00000075e+000 1.00000075e+000 1.00000075e+000 1.00000075e+000 1.00000075e+000 1.00000075e+000 1.00000075e+000 1.00000075e+000 1.00000075e+000 1.00000075e+000 1.00000075e+000 1.00000075e+000 1.00000075e+000 1.00000075e+000 1.00000075e+000 1.00000075e+000 1.00000075e+000 1.00000075e+000 1.00000075e+000 1.00000075e+000 1.00000075e+000 1.00000075e+000 1.00000075e+000 1.00000075e+000 1.00000075e+000 1.00000075e+000 1.00000075e+000 1.00000075e+000 1.00000075e+000 1.00000075e+000 1.00000075e+000 1.00000075e+000 1.00000075e+000 1.00000075e+000 1.00000075e+000 1.00000075e+000 1.00000075e+000 1.00000075e+000 1.00000075e+000 1.00000075e+000 1.00000075e+000 1.00000075e+000 1.00000075e+000 1.00000075e+000 1.00000075e+000 1.00000075e+000 1.00000075e+000 1.00000075e+000 1.00000075e+000 1.00000075e+000 ;
        5.09245190e-002 1.51323114e-001 2.49026051e-001 3.42753764e-001 4.31996400e-001 5.15456849e-001 5.93046214e-001 6.64259929e-001 7.28646174e-001 7.84886505e-001 8.32995777e-001 8.73161832e-001 9.05779059e-001 9.31226832e-001 9.50656419e-001 9.65402284e-001 9.76592428e-001 9.84792035e-001 9.90536193e-001 9.94402711e-001 9.96896585e-001 9.98383318e-001 9.99201436e-001 9.99623492e-001 9.99835546e-001 9.99938073e-001 9.99982479e-001 9.99996936e-001 9.99999854e-001 1.00000011e+000 1.00000012e+000 1.00000012e+000 1.00000012e+000 1.00000012e+000 1.00000012e+000 1.00000012e+000 1.00000012e+000 1.00000012e+000 1.00000012e+000 1.00000012e+000 1.00000012e+000 1.00000012e+000 1.00000012e+000 1.00000012e+000 1.00000012e+000 1.00000012e+000 1.00000012e+000 1.00000012e+000 1.00000012e+000 1.00000012e+000 1.00000012e+000 1.00000012e+000 1.00000012e+000 1.00000012e+000 1.00000012e+000 1.00000012e+000 1.00000012e+000 1.00000012e+000 1.00000012e+000 1.00000012e+000 1.00000012e+000 1.00000012e+000 1.00000012e+000 1.00000012e+000 1.00000012e+000 1.00000012e+000 1.00000012e+000 1.00000012e+000 1.00000012e+000 1.00000012e+000 1.00000012e+000 1.00000012e+000 1.00000012e+000 1.00000012e+000 1.00000012e+000 1.00000012e+000 1.00000012e+000 1.00000012e+000 1.00000012e+000 1.00000012e+000 1.00000012e+000 1.00000012e+000 1.00000012e+000 1.00000012e+000 1.00000012e+000 1.00000012e+000 1.00000012e+000 1.00000012e+000 1.00000012e+000 1.00000012e+000 1.00000012e+000 1.00000012e+000 1.00000012e+000 1.00000012e+000 1.00000012e+000 1.00000012e+000 1.00000012e+000 1.00000012e+000 1.00000012e+000 1.00000012e+000 1.00000012e+000 ;
        5.49758897e-002 1.63410804e-001 2.68651147e-001 3.69447315e-001 4.64733190e-001 5.53691825e-001 6.34757717e-001 7.07117799e-001 7.70325576e-001 8.24181186e-001 8.68792104e-001 9.04199956e-001 9.31631134e-001 9.52621430e-001 9.68330503e-001 9.79735554e-001 9.87619003e-001 9.92773493e-001 9.95969853e-001 9.97854121e-001 9.98925893e-001 9.99499327e-001 9.99787225e-001 9.99921781e-001 9.99977363e-001 9.99995488e-001 9.99999625e-001 1.00000018e+000 1.00000022e+000 1.00000022e+000 1.00000022e+000 1.00000022e+000 1.00000022e+000 1.00000022e+000 1.00000022e+000 1.00000022e+000 1.00000022e+000 1.00000022e+000 1.00000022e+000 1.00000022e+000 1.00000022e+000 1.00000022e+000 1.00000022e+000 1.00000022e+000 1.00000022e+000 1.00000022e+000 1.00000022e+000 1.00000022e+000 1.00000022e+000 1.00000022e+000 1.00000022e+000 1.00000022e+000 1.00000022e+000 1.00000022e+000 1.00000022e+000 1.00000022e+000 1.00000022e+000 1.00000022e+000 1.00000022e+000 1.00000022e+000 1.00000022e+000 1.00000022e+000 1.00000022e+000 1.00000022e+000 1.00000022e+000 1.00000022e+000 1.00000022e+000 1.00000022e+000 1.00000022e+000 1.00000022e+000 1.00000022e+000 1.00000022e+000 1.00000022e+000 1.00000022e+000 1.00000022e+000 1.00000022e+000 1.00000022e+000 1.00000022e+000 1.00000022e+000 1.00000022e+000 1.00000022e+000 1.00000022e+000 1.00000022e+000 1.00000022e+000 1.00000022e+000 1.00000022e+000 1.00000022e+000 1.00000022e+000 1.00000022e+000 1.00000022e+000 1.00000022e+000 1.00000022e+000 1.00000022e+000 1.00000022e+000 1.00000022e+000 1.00000022e+000 1.00000022e+000 1.00000022e+000 1.00000022e+000 1.00000022e+000 1.00000022e+000 ;
        5.89492497e-002 1.74831410e-001 2.86582692e-001 3.92858062e-001 4.92521456e-001 5.84546075e-001 6.68077802e-001 7.41283687e-001 8.03169023e-001 8.53880514e-001 8.94364651e-001 9.26017473e-001 9.50177187e-001 9.67856680e-001 9.80116427e-001 9.88205302e-001 9.93310201e-001 9.96402589e-001 9.98187055e-001 9.99156299e-001 9.99642424e-001 9.99863398e-001 9.99953664e-001 9.99986413e-001 9.99996691e-001 9.99999261e-001 9.99999715e-001 9.99999758e-001 9.99999760e-001 9.99999760e-001 9.99999760e-001 9.99999760e-001 9.99999760e-001 9.99999760e-001 9.99999760e-001 9.99999760e-001 9.99999760e-001 9.99999760e-001 9.99999760e-001 9.99999760e-001 9.99999760e-001 9.99999760e-001 9.99999760e-001 9.99999760e-001 9.99999760e-001 9.99999760e-001 9.99999760e-001 9.99999760e-001 9.99999760e-001 9.99999760e-001 9.99999760e-001 9.99999760e-001 9.99999760e-001 9.99999760e-001 9.99999760e-001 9.99999760e-001 9.99999760e-001 9.99999760e-001 9.99999760e-001 9.99999760e-001 9.99999760e-001 9.99999760e-001 9.99999760e-001 9.99999760e-001 9.99999760e-001 9.99999760e-001 9.99999760e-001 9.99999760e-001 9.99999760e-001 9.99999760e-001 9.99999760e-001 9.99999760e-001 9.99999760e-001 9.99999760e-001 9.99999760e-001 9.99999760e-001 9.99999760e-001 9.99999760e-001 9.99999760e-001 9.99999760e-001 9.99999760e-001 9.99999760e-001 9.99999760e-001 9.99999760e-001 9.99999760e-001 9.99999760e-001 9.99999760e-001 9.99999760e-001 9.99999760e-001 9.99999760e-001 9.99999760e-001 9.99999760e-001 9.99999760e-001 9.99999760e-001 9.99999760e-001 9.99999760e-001 9.99999760e-001 9.99999760e-001 9.99999760e-001 9.99999760e-001 9.99999760e-001 ;
        6.16158474e-002 1.83062748e-001 3.00455579e-001 4.11893819e-001 5.15790136e-001 6.10725595e-001 6.95017570e-001 7.67668938e-001 8.27966739e-001 8.76469866e-001 9.14354051e-001 9.42890002e-001 9.63508643e-001 9.77711811e-001 9.87070345e-001 9.92902973e-001 9.96340275e-001 9.98241191e-001 9.99216708e-001 9.99680924e-001 9.99881940e-001 9.99961045e-001 9.99988918e-001 9.99997329e-001 9.99999423e-001 9.99999800e-001 9.99999838e-001 9.99999840e-001 9.99999840e-001 9.99999840e-001 9.99999840e-001 9.99999840e-001 9.99999840e-001 9.99999840e-001 9.99999840e-001 9.99999840e-001 9.99999840e-001 9.99999840e-001 9.99999840e-001 9.99999840e-001 9.99999840e-001 9.99999840e-001 9.99999840e-001 9.99999840e-001 9.99999840e-001 9.99999840e-001 9.99999840e-001 9.99999840e-001 9.99999840e-001 9.99999840e-001 9.99999840e-001 9.99999840e-001 9.99999840e-001 9.99999840e-001 9.99999840e-001 9.99999840e-001 9.99999840e-001 9.99999840e-001 9.99999840e-001 9.99999840e-001 9.99999840e-001 9.99999840e-001 9.99999840e-001 9.99999840e-001 9.99999840e-001 9.99999840e-001 9.99999840e-001 9.99999840e-001 9.99999840e-001 9.99999840e-001 9.99999840e-001 9.99999840e-001 9.99999840e-001 9.99999840e-001 9.99999840e-001 9.99999840e-001 9.99999840e-001 9.99999840e-001 9.99999840e-001 9.99999840e-001 9.99999840e-001 9.99999840e-001 9.99999840e-001 9.99999840e-001 9.99999840e-001 9.99999840e-001 9.99999840e-001 9.99999840e-001 9.99999840e-001 9.99999840e-001 9.99999840e-001 9.99999840e-001 9.99999840e-001 9.99999840e-001 9.99999840e-001 9.99999840e-001 9.99999840e-001 9.99999840e-001 9.99999840e-001 9.99999840e-001 9.99999840e-001 ;
        6.34462947e-002 1.88791649e-001 3.10313502e-001 4.25994033e-001 5.33605673e-001 6.30985995e-001 7.16303161e-001 7.88681499e-001 8.48282212e-001 8.95202302e-001 9.30462557e-001 9.55795618e-001 9.73184668e-001 9.84572266e-001 9.91644148e-001 9.95766578e-001 9.98008768e-001 9.99135387e-001 9.99656698e-001 9.99876643e-001 9.99960489e-001 9.99988890e-001 9.99997230e-001 9.99999272e-001 9.99999671e-001 9.99999726e-001 9.99999730e-001 9.99999730e-001 9.99999730e-001 9.99999730e-001 9.99999730e-001 9.99999730e-001 9.99999730e-001 9.99999730e-001 9.99999730e-001 9.99999730e-001 9.99999730e-001 9.99999730e-001 9.99999730e-001 9.99999730e-001 9.99999730e-001 9.99999730e-001 9.99999730e-001 9.99999730e-001 9.99999730e-001 9.99999730e-001 9.99999730e-001 9.99999730e-001 9.99999730e-001 9.99999730e-001 9.99999730e-001 9.99999730e-001 9.99999730e-001 9.99999730e-001 9.99999730e-001 9.99999730e-001 9.99999730e-001 9.99999730e-001 9.99999730e-001 9.99999730e-001 9.99999730e-001 9.99999730e-001 9.99999730e-001 9.99999730e-001 9.99999730e-001 9.99999730e-001 9.99999730e-001 9.99999730e-001 9.99999730e-001 9.99999730e-001 9.99999730e-001 9.99999730e-001 9.99999730e-001 9.99999730e-001 9.99999730e-001 9.99999730e-001 9.99999730e-001 9.99999730e-001 9.99999730e-001 9.99999730e-001 9.99999730e-001 9.99999730e-001 9.99999730e-001 9.99999730e-001 9.99999730e-001 9.99999730e-001 9.99999730e-001 9.99999730e-001 9.99999730e-001 9.99999730e-001 9.99999730e-001 9.99999730e-001 9.99999730e-001 9.99999730e-001 9.99999730e-001 9.99999730e-001 9.99999730e-001 9.99999730e-001 9.99999730e-001 9.99999730e-001 9.99999730e-001 ;
        6.48066651e-002 1.93046516e-001 3.17730151e-001 4.36436291e-001 5.46634282e-001 6.45938661e-001 7.32600420e-001 8.05714545e-001 8.64597555e-001 9.09948132e-001 9.42850164e-001 9.65520899e-001 9.80325071e-001 9.89429051e-001 9.94685095e-001 9.97514070e-001 9.98929209e-001 9.99577809e-001 9.99849535e-001 9.99951957e-001 9.99986421e-001 9.99996566e-001 9.99999130e-001 9.99999675e-001 9.99999768e-001 9.99999779e-001 9.99999780e-001 9.99999780e-001 9.99999780e-001 9.99999780e-001 9.99999780e-001 9.99999780e-001 9.99999780e-001 9.99999780e-001 9.99999780e-001 9.99999780e-001 9.99999780e-001 9.99999780e-001 9.99999780e-001 9.99999780e-001 9.99999780e-001 9.99999780e-001 9.99999780e-001 9.99999780e-001 9.99999780e-001 9.99999780e-001 9.99999780e-001 9.99999780e-001 9.99999780e-001 9.99999780e-001 9.99999780e-001 9.99999780e-001 9.99999780e-001 9.99999780e-001 9.99999780e-001 9.99999780e-001 9.99999780e-001 9.99999780e-001 9.99999780e-001 9.99999780e-001 9.99999780e-001 9.99999780e-001 9.99999780e-001 9.99999780e-001 9.99999780e-001 9.99999780e-001 9.99999780e-001 9.99999780e-001 9.99999780e-001 9.99999780e-001 9.99999780e-001 9.99999780e-001 9.99999780e-001 9.99999780e-001 9.99999780e-001 9.99999780e-001 9.99999780e-001 9.99999780e-001 9.99999780e-001 9.99999780e-001 9.99999780e-001 9.99999780e-001 9.99999780e-001 9.99999780e-001 9.99999780e-001 9.99999780e-001 9.99999780e-001 9.99999780e-001 9.99999780e-001 9.99999780e-001 9.99999780e-001 9.99999780e-001 9.99999780e-001 9.99999780e-001 9.99999780e-001 9.99999780e-001 9.99999780e-001 9.99999780e-001 9.99999780e-001 9.99999780e-001 9.99999780e-001 ;
        6.63092059e-002 1.97689052e-001 3.25425846e-001 4.46717150e-001 5.58960413e-001 6.60046580e-001 7.47868104e-001 8.20990598e-001 8.78923019e-001 9.22327721e-001 9.53061139e-001 9.73305031e-001 9.85727043e-001 9.92862672e-001 9.96676437e-001 9.98566721e-001 9.99431196e-001 9.99794256e-001 9.99932913e-001 9.99980349e-001 9.99994709e-001 9.99998492e-001 9.99999330e-001 9.99999479e-001 9.99999498e-001 9.99999500e-001 9.99999500e-001 9.99999500e-001 9.99999500e-001 9.99999500e-001 9.99999500e-001 9.99999500e-001 9.99999500e-001 9.99999500e-001 9.99999500e-001 9.99999500e-001 9.99999500e-001 9.99999500e-001 9.99999500e-001 9.99999500e-001 9.99999500e-001 9.99999500e-001 9.99999500e-001 9.99999500e-001 9.99999500e-001 9.99999500e-001 9.99999500e-001 9.99999500e-001 9.99999500e-001 9.99999500e-001 9.99999500e-001 9.99999500e-001 9.99999500e-001 9.99999500e-001 9.99999500e-001 9.99999500e-001 9.99999500e-001 9.99999500e-001 9.99999500e-001 9.99999500e-001 9.99999500e-001 9.99999500e-001 9.99999500e-001 9.99999500e-001 9.99999500e-001 9.99999500e-001 9.99999500e-001 9.99999500e-001 9.99999500e-001 9.99999500e-001 9.99999500e-001 9.99999500e-001 9.99999500e-001 9.99999500e-001 9.99999500e-001 9.99999500e-001 9.99999500e-001 9.99999500e-001 9.99999500e-001 9.99999500e-001 9.99999500e-001 9.99999500e-001 9.99999500e-001 9.99999500e-001 9.99999500e-001 9.99999500e-001 9.99999500e-001 9.99999500e-001 9.99999500e-001 9.99999500e-001 9.99999500e-001 9.99999500e-001 9.99999500e-001 9.99999500e-001 9.99999500e-001 9.99999500e-001 9.99999500e-001 9.99999500e-001 9.99999500e-001 9.99999500e-001 9.99999500e-001 ;
        6.81208851e-002 2.02933641e-001 3.33670289e-001 4.57479114e-001 5.71860774e-001 6.74303849e-001 7.62537062e-001 8.35033597e-001 8.91470545e-001 9.32868755e-001 9.61137384e-001 9.79061421e-001 9.89495353e-001 9.95111104e-001 9.97896934e-001 9.99167477e-001 9.99698478e-001 9.99900586e-001 9.99970228e-001 9.99991788e-001 9.99997678e-001 9.99999055e-001 9.99999323e-001 9.99999365e-001 9.99999370e-001 9.99999370e-001 9.99999370e-001 9.99999370e-001 9.99999370e-001 9.99999370e-001 9.99999370e-001 9.99999370e-001 9.99999370e-001 9.99999370e-001 9.99999370e-001 9.99999370e-001 9.99999370e-001 9.99999370e-001 9.99999370e-001 9.99999370e-001 9.99999370e-001 9.99999370e-001 9.99999370e-001 9.99999370e-001 9.99999370e-001 9.99999370e-001 9.99999370e-001 9.99999370e-001 9.99999370e-001 9.99999370e-001 9.99999370e-001 9.99999370e-001 9.99999370e-001 9.99999370e-001 9.99999370e-001 9.99999370e-001 9.99999370e-001 9.99999370e-001 9.99999370e-001 9.99999370e-001 9.99999370e-001 9.99999370e-001 9.99999370e-001 9.99999370e-001 9.99999370e-001 9.99999370e-001 9.99999370e-001 9.99999370e-001 9.99999370e-001 9.99999370e-001 9.99999370e-001 9.99999370e-001 9.99999370e-001 9.99999370e-001 9.99999370e-001 9.99999370e-001 9.99999370e-001 9.99999370e-001 9.99999370e-001 9.99999370e-001 9.99999370e-001 9.99999370e-001 9.99999370e-001 9.99999370e-001 9.99999370e-001 9.99999370e-001 9.99999370e-001 9.99999370e-001 9.99999370e-001 9.99999370e-001 9.99999370e-001 9.99999370e-001 9.99999370e-001 9.99999370e-001 9.99999370e-001 9.99999370e-001 9.99999370e-001 9.99999370e-001 9.99999370e-001 9.99999370e-001 9.99999370e-001 ;
        7.08431727e-002 2.10414656e-001 3.44991030e-001 4.71982580e-001 5.88564610e-001 6.92010549e-001 7.79988739e-001 8.51102967e-001 9.05188623e-001 9.43518025e-001 9.68680461e-001 9.83910117e-001 9.92379586e-001 9.96676360e-001 9.98666948e-001 9.99511156e-001 9.99837235e-001 9.99950919e-001 9.99986556e-001 9.99996550e-001 9.99999018e-001 9.99999537e-001 9.99999627e-001 9.99999639e-001 9.99999640e-001 9.99999640e-001 9.99999640e-001 9.99999640e-001 9.99999640e-001 9.99999640e-001 9.99999640e-001 9.99999640e-001 9.99999640e-001 9.99999640e-001 9.99999640e-001 9.99999640e-001 9.99999640e-001 9.99999640e-001 9.99999640e-001 9.99999640e-001 9.99999640e-001 9.99999640e-001 9.99999640e-001 9.99999640e-001 9.99999640e-001 9.99999640e-001 9.99999640e-001 9.99999640e-001 9.99999640e-001 9.99999640e-001 9.99999640e-001 9.99999640e-001 9.99999640e-001 9.99999640e-001 9.99999640e-001 9.99999640e-001 9.99999640e-001 9.99999640e-001 9.99999640e-001 9.99999640e-001 9.99999640e-001 9.99999640e-001 9.99999640e-001 9.99999640e-001 9.99999640e-001 9.99999640e-001 9.99999640e-001 9.99999640e-001 9.99999640e-001 9.99999640e-001 9.99999640e-001 9.99999640e-001 9.99999640e-001 9.99999640e-001 9.99999640e-001 9.99999640e-001 9.99999640e-001 9.99999640e-001 9.99999640e-001 9.99999640e-001 9.99999640e-001 9.99999640e-001 9.99999640e-001 9.99999640e-001 9.99999640e-001 9.99999640e-001 9.99999640e-001 9.99999640e-001 9.99999640e-001 9.99999640e-001 9.99999640e-001 9.99999640e-001 9.99999640e-001 9.99999640e-001 9.99999640e-001 9.99999640e-001 9.99999640e-001 9.99999640e-001 9.99999640e-001 9.99999640e-001 9.99999640e-001 ;
        7.37414627e-002 2.18434606e-001 3.57301337e-001 4.87494635e-001 6.06090876e-001 7.10214998e-001 7.97487870e-001 8.66572797e-001 9.17699417e-001 9.52780726e-001 9.74930318e-001 9.87725972e-001 9.94472609e-001 9.97718330e-001 9.99137633e-001 9.99702876e-001 9.99907333e-001 9.99974025e-001 9.99993437e-001 9.99998420e-001 9.99999533e-001 9.99999743e-001 9.99999776e-001 9.99999780e-001 9.99999780e-001 9.99999780e-001 9.99999780e-001 9.99999780e-001 9.99999780e-001 9.99999780e-001 9.99999780e-001 9.99999780e-001 9.99999780e-001 9.99999780e-001 9.99999780e-001 9.99999780e-001 9.99999780e-001 9.99999780e-001 9.99999780e-001 9.99999780e-001 9.99999780e-001 9.99999780e-001 9.99999780e-001 9.99999780e-001 9.99999780e-001 9.99999780e-001 9.99999780e-001 9.99999780e-001 9.99999780e-001 9.99999780e-001 9.99999780e-001 9.99999780e-001 9.99999780e-001 9.99999780e-001 9.99999780e-001 9.99999780e-001 9.99999780e-001 9.99999780e-001 9.99999780e-001 9.99999780e-001 9.99999780e-001 9.99999780e-001 9.99999780e-001 9.99999780e-001 9.99999780e-001 9.99999780e-001 9.99999780e-001 9.99999780e-001 9.99999780e-001 9.99999780e-001 9.99999780e-001 9.99999780e-001 9.99999780e-001 9.99999780e-001 9.99999780e-001 9.99999780e-001 9.99999780e-001 9.99999780e-001 9.99999780e-001 9.99999780e-001 9.99999780e-001 9.99999780e-001 9.99999780e-001 9.99999780e-001 9.99999780e-001 9.99999780e-001 9.99999780e-001 9.99999780e-001 9.99999780e-001 9.99999780e-001 9.99999780e-001 9.99999780e-001 9.99999780e-001 9.99999780e-001 9.99999780e-001 9.99999780e-001 9.99999780e-001 9.99999780e-001 9.99999780e-001 9.99999780e-001 9.99999780e-001 ;
        7.75089502e-002 2.29165842e-001 3.73131229e-001 5.06720451e-001 6.27100922e-001 7.31283110e-001 8.16905755e-001 8.82996250e-001 9.30434276e-001 9.61733183e-001 9.80582503e-001 9.90933193e-001 9.96112476e-001 9.98472634e-001 9.99451576e-001 9.99820948e-001 9.99947211e-001 9.99986029e-001 9.99996620e-001 9.99999142e-001 9.99999652e-001 9.99999738e-001 9.99999749e-001 9.99999750e-001 9.99999750e-001 9.99999750e-001 9.99999750e-001 9.99999750e-001 9.99999750e-001 9.99999750e-001 9.99999750e-001 9.99999750e-001 9.99999750e-001 9.99999750e-001 9.99999750e-001 9.99999750e-001 9.99999750e-001 9.99999750e-001 9.99999750e-001 9.99999750e-001 9.99999750e-001 9.99999750e-001 9.99999750e-001 9.99999750e-001 9.99999750e-001 9.99999750e-001 9.99999750e-001 9.99999750e-001 9.99999750e-001 9.99999750e-001 9.99999750e-001 9.99999750e-001 9.99999750e-001 9.99999750e-001 9.99999750e-001 9.99999750e-001 9.99999750e-001 9.99999750e-001 9.99999750e-001 9.99999750e-001 9.99999750e-001 9.99999750e-001 9.99999750e-001 9.99999750e-001 9.99999750e-001 9.99999750e-001 9.99999750e-001 9.99999750e-001 9.99999750e-001 9.99999750e-001 9.99999750e-001 9.99999750e-001 9.99999750e-001 9.99999750e-001 9.99999750e-001 9.99999750e-001 9.99999750e-001 9.99999750e-001 9.99999750e-001 9.99999750e-001 9.99999750e-001 9.99999750e-001 9.99999750e-001 9.99999750e-001 9.99999750e-001 9.99999750e-001 9.99999750e-001 9.99999750e-001 9.99999750e-001 9.99999750e-001 9.99999750e-001 9.99999750e-001 9.99999750e-001 9.99999750e-001 9.99999750e-001 9.99999750e-001 9.99999750e-001 9.99999750e-001 9.99999750e-001 9.99999750e-001 9.99999750e-001 ;
        8.16451535e-002 2.40558628e-001 3.90243916e-001 5.27487624e-001 6.49369953e-001 7.52882338e-001 8.36062026e-001 8.98542637e-001 9.41833210e-001 9.69247047e-001 9.85045229e-001 9.93319487e-001 9.97261708e-001 9.98971800e-001 9.99647369e-001 9.99890056e-001 9.99968958e-001 9.99991963e-001 9.99997889e-001 9.99999210e-001 9.99999457e-001 9.99999495e-001 9.99999500e-001 9.99999500e-001 9.99999500e-001 9.99999500e-001 9.99999500e-001 9.99999500e-001 9.99999500e-001 9.99999500e-001 9.99999500e-001 9.99999500e-001 9.99999500e-001 9.99999500e-001 9.99999500e-001 9.99999500e-001 9.99999500e-001 9.99999500e-001 9.99999500e-001 9.99999500e-001 9.99999500e-001 9.99999500e-001 9.99999500e-001 9.99999500e-001 9.99999500e-001 9.99999500e-001 9.99999500e-001 9.99999500e-001 9.99999500e-001 9.99999500e-001 9.99999500e-001 9.99999500e-001 9.99999500e-001 9.99999500e-001 9.99999500e-001 9.99999500e-001 9.99999500e-001 9.99999500e-001 9.99999500e-001 9.99999500e-001 9.99999500e-001 9.99999500e-001 9.99999500e-001 9.99999500e-001 9.99999500e-001 9.99999500e-001 9.99999500e-001 9.99999500e-001 9.99999500e-001 9.99999500e-001 9.99999500e-001 9.99999500e-001 9.99999500e-001 9.99999500e-001 9.99999500e-001 9.99999500e-001 9.99999500e-001 9.99999500e-001 9.99999500e-001 9.99999500e-001 9.99999500e-001 9.99999500e-001 9.99999500e-001 9.99999500e-001 9.99999500e-001 9.99999500e-001 9.99999500e-001 9.99999500e-001 9.99999500e-001 9.99999500e-001 9.99999500e-001 9.99999500e-001 9.99999500e-001 9.99999500e-001 9.99999500e-001 9.99999500e-001 9.99999500e-001 9.99999500e-001 9.99999500e-001 9.99999500e-001 9.99999500e-001 ;
        8.65903570e-002 2.54815145e-001 4.11153530e-001 5.51909454e-001 6.74369933e-001 7.76117979e-001 8.55742228e-001 9.13620468e-001 9.52216879e-001 9.75666840e-001 9.88613287e-001 9.95107842e-001 9.98072120e-001 9.99304487e-001 9.99771115e-001 9.99931681e-001 9.99981592e-001 9.99995456e-001 9.99998839e-001 9.99999548e-001 9.99999671e-001 9.99999688e-001 9.99999690e-001 9.99999690e-001 9.99999690e-001 9.99999690e-001 9.99999690e-001 9.99999690e-001 9.99999690e-001 9.99999690e-001 9.99999690e-001 9.99999690e-001 9.99999690e-001 9.99999690e-001 9.99999690e-001 9.99999690e-001 9.99999690e-001 9.99999690e-001 9.99999690e-001 9.99999690e-001 9.99999690e-001 9.99999690e-001 9.99999690e-001 9.99999690e-001 9.99999690e-001 9.99999690e-001 9.99999690e-001 9.99999690e-001 9.99999690e-001 9.99999690e-001 9.99999690e-001 9.99999690e-001 9.99999690e-001 9.99999690e-001 9.99999690e-001 9.99999690e-001 9.99999690e-001 9.99999690e-001 9.99999690e-001 9.99999690e-001 9.99999690e-001 9.99999690e-001 9.99999690e-001 9.99999690e-001 9.99999690e-001 9.99999690e-001 9.99999690e-001 9.99999690e-001 9.99999690e-001 9.99999690e-001 9.99999690e-001 9.99999690e-001 9.99999690e-001 9.99999690e-001 9.99999690e-001 9.99999690e-001 9.99999690e-001 9.99999690e-001 9.99999690e-001 9.99999690e-001 9.99999690e-001 9.99999690e-001 9.99999690e-001 9.99999690e-001 9.99999690e-001 9.99999690e-001 9.99999690e-001 9.99999690e-001 9.99999690e-001 9.99999690e-001 9.99999690e-001 9.99999690e-001 9.99999690e-001 9.99999690e-001 9.99999690e-001 9.99999690e-001 9.99999690e-001 9.99999690e-001 9.99999690e-001 9.99999690e-001 9.99999690e-001 ;
        9.18159625e-002 2.68802717e-001 4.31639703e-001 5.75896177e-001 6.98825604e-001 7.98462894e-001 8.74106521e-001 9.27146808e-001 9.61146791e-001 9.80956157e-001 9.91430439e-001 9.96460918e-001 9.98659715e-001 9.99535541e-001 9.99853317e-001 9.99957986e-001 9.99989053e-001 9.99997258e-001 9.99999150e-001 9.99999522e-001 9.99999582e-001 9.99999589e-001 9.99999590e-001 9.99999590e-001 9.99999590e-001 9.99999590e-001 9.99999590e-001 9.99999590e-001 9.99999590e-001 9.99999590e-001 9.99999590e-001 9.99999590e-001 9.99999590e-001 9.99999590e-001 9.99999590e-001 9.99999590e-001 9.99999590e-001 9.99999590e-001 9.99999590e-001 9.99999590e-001 9.99999590e-001 9.99999590e-001 9.99999590e-001 9.99999590e-001 9.99999590e-001 9.99999590e-001 9.99999590e-001 9.99999590e-001 9.99999590e-001 9.99999590e-001 9.99999590e-001 9.99999590e-001 9.99999590e-001 9.99999590e-001 9.99999590e-001 9.99999590e-001 9.99999590e-001 9.99999590e-001 9.99999590e-001 9.99999590e-001 9.99999590e-001 9.99999590e-001 9.99999590e-001 9.99999590e-001 9.99999590e-001 9.99999590e-001 9.99999590e-001 9.99999590e-001 9.99999590e-001 9.99999590e-001 9.99999590e-001 9.99999590e-001 9.99999590e-001 9.99999590e-001 9.99999590e-001 9.99999590e-001 9.99999590e-001 9.99999590e-001 9.99999590e-001 9.99999590e-001 9.99999590e-001 9.99999590e-001 9.99999590e-001 9.99999590e-001 9.99999590e-001 9.99999590e-001 9.99999590e-001 9.99999590e-001 9.99999590e-001 9.99999590e-001 9.99999590e-001 9.99999590e-001 9.99999590e-001 9.99999590e-001 9.99999590e-001 9.99999590e-001 9.99999590e-001 9.99999590e-001 9.99999590e-001 9.99999590e-001 9.99999590e-001 ;
        9.65384550e-002 2.82956766e-001 4.52691615e-001 6.00345785e-001 7.23163721e-001 8.19920664e-001 8.90990571e-001 9.39013231e-001 9.68604086e-001 9.85157385e-001 9.93559222e-001 9.97435290e-001 9.99063813e-001 9.99687560e-001 9.99905093e-001 9.99973876e-001 9.99993437e-001 9.99998373e-001 9.99999456e-001 9.99999656e-001 9.99999686e-001 9.99999690e-001 9.99999690e-001 9.99999690e-001 9.99999690e-001 9.99999690e-001 9.99999690e-001 9.99999690e-001 9.99999690e-001 9.99999690e-001 9.99999690e-001 9.99999690e-001 9.99999690e-001 9.99999690e-001 9.99999690e-001 9.99999690e-001 9.99999690e-001 9.99999690e-001 9.99999690e-001 9.99999690e-001 9.99999690e-001 9.99999690e-001 9.99999690e-001 9.99999690e-001 9.99999690e-001 9.99999690e-001 9.99999690e-001 9.99999690e-001 9.99999690e-001 9.99999690e-001 9.99999690e-001 9.99999690e-001 9.99999690e-001 9.99999690e-001 9.99999690e-001 9.99999690e-001 9.99999690e-001 9.99999690e-001 9.99999690e-001 9.99999690e-001 9.99999690e-001 9.99999690e-001 9.99999690e-001 9.99999690e-001 9.99999690e-001 9.99999690e-001 9.99999690e-001 9.99999690e-001 9.99999690e-001 9.99999690e-001 9.99999690e-001 9.99999690e-001 9.99999690e-001 9.99999690e-001 9.99999690e-001 9.99999690e-001 9.99999690e-001 9.99999690e-001 9.99999690e-001 9.99999690e-001 9.99999690e-001 9.99999690e-001 9.99999690e-001 9.99999690e-001 9.99999690e-001 9.99999690e-001 9.99999690e-001 9.99999690e-001 9.99999690e-001 9.99999690e-001 9.99999690e-001 9.99999690e-001 9.99999690e-001 9.99999690e-001 9.99999690e-001 9.99999690e-001 9.99999690e-001 9.99999690e-001 9.99999690e-001 9.99999690e-001 9.99999690e-001 ;
        1.01308748e-001 2.95925259e-001 4.72105638e-001 6.23267917e-001 7.46090690e-001 8.39860837e-001 9.06275582e-001 9.49402940e-001 9.74891002e-001 9.88561140e-001 9.95217333e-001 9.98165270e-001 9.99355028e-001 9.99792809e-001 9.99939412e-001 9.99983874e-001 9.99995974e-001 9.99998884e-001 9.99999488e-001 9.99999593e-001 9.99999608e-001 9.99999610e-001 9.99999610e-001 9.99999610e-001 9.99999610e-001 9.99999610e-001 9.99999610e-001 9.99999610e-001 9.99999610e-001 9.99999610e-001 9.99999610e-001 9.99999610e-001 9.99999610e-001 9.99999610e-001 9.99999610e-001 9.99999610e-001 9.99999610e-001 9.99999610e-001 9.99999610e-001 9.99999610e-001 9.99999610e-001 9.99999610e-001 9.99999610e-001 9.99999610e-001 9.99999610e-001 9.99999610e-001 9.99999610e-001 9.99999610e-001 9.99999610e-001 9.99999610e-001 9.99999610e-001 9.99999610e-001 9.99999610e-001 9.99999610e-001 9.99999610e-001 9.99999610e-001 9.99999610e-001 9.99999610e-001 9.99999610e-001 9.99999610e-001 9.99999610e-001 9.99999610e-001 9.99999610e-001 9.99999610e-001 9.99999610e-001 9.99999610e-001 9.99999610e-001 9.99999610e-001 9.99999610e-001 9.99999610e-001 9.99999610e-001 9.99999610e-001 9.99999610e-001 9.99999610e-001 9.99999610e-001 9.99999610e-001 9.99999610e-001 9.99999610e-001 9.99999610e-001 9.99999610e-001 9.99999610e-001 9.99999610e-001 9.99999610e-001 9.99999610e-001 9.99999610e-001 9.99999610e-001 9.99999610e-001 9.99999610e-001 9.99999610e-001 9.99999610e-001 9.99999610e-001 9.99999610e-001 9.99999610e-001 9.99999610e-001 9.99999610e-001 9.99999610e-001 9.99999610e-001 9.99999610e-001 9.99999610e-001 9.99999610e-001 9.99999610e-001 ;
        1.03763855e-001 3.05071988e-001 4.88144355e-001 6.43501460e-001 7.66558428e-001 8.57366368e-001 9.19297177e-001 9.57936520e-001 9.79856238e-001 9.91143956e-001 9.96426452e-001 9.98677093e-001 9.99551327e-001 9.99860973e-001 9.99960777e-001 9.99989886e-001 9.99997488e-001 9.99999237e-001 9.99999584e-001 9.99999641e-001 9.99999649e-001 9.99999650e-001 9.99999650e-001 9.99999650e-001 9.99999650e-001 9.99999650e-001 9.99999650e-001 9.99999650e-001 9.99999650e-001 9.99999650e-001 9.99999650e-001 9.99999650e-001 9.99999650e-001 9.99999650e-001 9.99999650e-001 9.99999650e-001 9.99999650e-001 9.99999650e-001 9.99999650e-001 9.99999650e-001 9.99999650e-001 9.99999650e-001 9.99999650e-001 9.99999650e-001 9.99999650e-001 9.99999650e-001 9.99999650e-001 9.99999650e-001 9.99999650e-001 9.99999650e-001 9.99999650e-001 9.99999650e-001 9.99999650e-001 9.99999650e-001 9.99999650e-001 9.99999650e-001 9.99999650e-001 9.99999650e-001 9.99999650e-001 9.99999650e-001 9.99999650e-001 9.99999650e-001 9.99999650e-001 9.99999650e-001 9.99999650e-001 9.99999650e-001 9.99999650e-001 9.99999650e-001 9.99999650e-001 9.99999650e-001 9.99999650e-001 9.99999650e-001 9.99999650e-001 9.99999650e-001 9.99999650e-001 9.99999650e-001 9.99999650e-001 9.99999650e-001 9.99999650e-001 9.99999650e-001 9.99999650e-001 9.99999650e-001 9.99999650e-001 9.99999650e-001 9.99999650e-001 9.99999650e-001 9.99999650e-001 9.99999650e-001 9.99999650e-001 9.99999650e-001 9.99999650e-001 9.99999650e-001 9.99999650e-001 9.99999650e-001 9.99999650e-001 9.99999650e-001 9.99999650e-001 9.99999650e-001 9.99999650e-001 9.99999650e-001 9.99999650e-001 ;
        1.06403473e-001 3.13208791e-001 5.02288109e-001 6.61624140e-001 7.84980776e-001 8.72952963e-001 9.30614086e-001 9.65130639e-001 9.83907159e-001 9.93180739e-001 9.97346412e-001 9.99052157e-001 9.99689789e-001 9.99907325e-001 9.99974861e-001 9.99993821e-001 9.99998581e-001 9.99999634e-001 9.99999834e-001 9.99999866e-001 9.99999870e-001 9.99999870e-001 9.99999870e-001 9.99999870e-001 9.99999870e-001 9.99999870e-001 9.99999870e-001 9.99999870e-001 9.99999870e-001 9.99999870e-001 9.99999870e-001 9.99999870e-001 9.99999870e-001 9.99999870e-001 9.99999870e-001 9.99999870e-001 9.99999870e-001 9.99999870e-001 9.99999870e-001 9.99999870e-001 9.99999870e-001 9.99999870e-001 9.99999870e-001 9.99999870e-001 9.99999870e-001 9.99999870e-001 9.99999870e-001 9.99999870e-001 9.99999870e-001 9.99999870e-001 9.99999870e-001 9.99999870e-001 9.99999870e-001 9.99999870e-001 9.99999870e-001 9.99999870e-001 9.99999870e-001 9.99999870e-001 9.99999870e-001 9.99999870e-001 9.99999870e-001 9.99999870e-001 9.99999870e-001 9.99999870e-001 9.99999870e-001 9.99999870e-001 9.99999870e-001 9.99999870e-001 9.99999870e-001 9.99999870e-001 9.99999870e-001 9.99999870e-001 9.99999870e-001 9.99999870e-001 9.99999870e-001 9.99999870e-001 9.99999870e-001 9.99999870e-001 9.99999870e-001 9.99999870e-001 9.99999870e-001 9.99999870e-001 9.99999870e-001 9.99999870e-001 9.99999870e-001 9.99999870e-001 9.99999870e-001 9.99999870e-001 9.99999870e-001 9.99999870e-001 9.99999870e-001 9.99999870e-001 9.99999870e-001 9.99999870e-001 9.99999870e-001 9.99999870e-001 9.99999870e-001 9.99999870e-001 9.99999870e-001 9.99999870e-001 9.99999870e-001 ;
        1.06216241e-001 3.15013464e-001 5.09146040e-001 6.73680030e-001 7.98904007e-001 8.85222628e-001 9.39525260e-001 9.70691669e-001 9.86958059e-001 9.94670860e-001 9.97999302e-001 9.99310147e-001 9.99781909e-001 9.99936919e-001 9.99983251e-001 9.99995761e-001 9.99998777e-001 9.99999415e-001 9.99999530e-001 9.99999548e-001 9.99999550e-001 9.99999550e-001 9.99999550e-001 9.99999550e-001 9.99999550e-001 9.99999550e-001 9.99999550e-001 9.99999550e-001 9.99999550e-001 9.99999550e-001 9.99999550e-001 9.99999550e-001 9.99999550e-001 9.99999550e-001 9.99999550e-001 9.99999550e-001 9.99999550e-001 9.99999550e-001 9.99999550e-001 9.99999550e-001 9.99999550e-001 9.99999550e-001 9.99999550e-001 9.99999550e-001 9.99999550e-001 9.99999550e-001 9.99999550e-001 9.99999550e-001 9.99999550e-001 9.99999550e-001 9.99999550e-001 9.99999550e-001 9.99999550e-001 9.99999550e-001 9.99999550e-001 9.99999550e-001 9.99999550e-001 9.99999550e-001 9.99999550e-001 9.99999550e-001 9.99999550e-001 9.99999550e-001 9.99999550e-001 9.99999550e-001 9.99999550e-001 9.99999550e-001 9.99999550e-001 9.99999550e-001 9.99999550e-001 9.99999550e-001 9.99999550e-001 9.99999550e-001 9.99999550e-001 9.99999550e-001 9.99999550e-001 9.99999550e-001 9.99999550e-001 9.99999550e-001 9.99999550e-001 9.99999550e-001 9.99999550e-001 9.99999550e-001 9.99999550e-001 9.99999550e-001 9.99999550e-001 9.99999550e-001 9.99999550e-001 9.99999550e-001 9.99999550e-001 9.99999550e-001 9.99999550e-001 9.99999550e-001 9.99999550e-001 9.99999550e-001 9.99999550e-001 9.99999550e-001 9.99999550e-001 9.99999550e-001 9.99999550e-001 9.99999550e-001 9.99999550e-001 ;
        1.06273831e-001 3.16488011e-001 5.14618656e-001 6.83509143e-001 8.10569751e-001 8.95599292e-001 9.46987639e-001 9.75232841e-001 9.89366009e-001 9.95804308e-001 9.98478172e-001 9.99492751e-001 9.99844919e-001 9.99956623e-001 9.99988878e-001 9.99997292e-001 9.99999250e-001 9.99999649e-001 9.99999719e-001 9.99999729e-001 9.99999730e-001 9.99999730e-001 9.99999730e-001 9.99999730e-001 9.99999730e-001 9.99999730e-001 9.99999730e-001 9.99999730e-001 9.99999730e-001 9.99999730e-001 9.99999730e-001 9.99999730e-001 9.99999730e-001 9.99999730e-001 9.99999730e-001 9.99999730e-001 9.99999730e-001 9.99999730e-001 9.99999730e-001 9.99999730e-001 9.99999730e-001 9.99999730e-001 9.99999730e-001 9.99999730e-001 9.99999730e-001 9.99999730e-001 9.99999730e-001 9.99999730e-001 9.99999730e-001 9.99999730e-001 9.99999730e-001 9.99999730e-001 9.99999730e-001 9.99999730e-001 9.99999730e-001 9.99999730e-001 9.99999730e-001 9.99999730e-001 9.99999730e-001 9.99999730e-001 9.99999730e-001 9.99999730e-001 9.99999730e-001 9.99999730e-001 9.99999730e-001 9.99999730e-001 9.99999730e-001 9.99999730e-001 9.99999730e-001 9.99999730e-001 9.99999730e-001 9.99999730e-001 9.99999730e-001 9.99999730e-001 9.99999730e-001 9.99999730e-001 9.99999730e-001 9.99999730e-001 9.99999730e-001 9.99999730e-001 9.99999730e-001 9.99999730e-001 9.99999730e-001 9.99999730e-001 9.99999730e-001 9.99999730e-001 9.99999730e-001 9.99999730e-001 9.99999730e-001 9.99999730e-001 9.99999730e-001 9.99999730e-001 9.99999730e-001 9.99999730e-001 9.99999730e-001 9.99999730e-001 9.99999730e-001 9.99999730e-001 9.99999730e-001 9.99999730e-001 9.99999730e-001 ;
        1.04651749e-001 3.13321027e-001 5.13284139e-001 6.86402304e-001 8.16893990e-001 9.02494246e-001 9.52331715e-001 9.78567098e-001 9.91141588e-001 9.96636370e-001 9.98825950e-001 9.99623106e-001 9.99888893e-001 9.99969999e-001 9.99992547e-001 9.99998208e-001 9.99999474e-001 9.99999722e-001 9.99999764e-001 9.99999769e-001 9.99999770e-001 9.99999770e-001 9.99999770e-001 9.99999770e-001 9.99999770e-001 9.99999770e-001 9.99999770e-001 9.99999770e-001 9.99999770e-001 9.99999770e-001 9.99999770e-001 9.99999770e-001 9.99999770e-001 9.99999770e-001 9.99999770e-001 9.99999770e-001 9.99999770e-001 9.99999770e-001 9.99999770e-001 9.99999770e-001 9.99999770e-001 9.99999770e-001 9.99999770e-001 9.99999770e-001 9.99999770e-001 9.99999770e-001 9.99999770e-001 9.99999770e-001 9.99999770e-001 9.99999770e-001 9.99999770e-001 9.99999770e-001 9.99999770e-001 9.99999770e-001 9.99999770e-001 9.99999770e-001 9.99999770e-001 9.99999770e-001 9.99999770e-001 9.99999770e-001 9.99999770e-001 9.99999770e-001 9.99999770e-001 9.99999770e-001 9.99999770e-001 9.99999770e-001 9.99999770e-001 9.99999770e-001 9.99999770e-001 9.99999770e-001 9.99999770e-001 9.99999770e-001 9.99999770e-001 9.99999770e-001 9.99999770e-001 9.99999770e-001 9.99999770e-001 9.99999770e-001 9.99999770e-001 9.99999770e-001 9.99999770e-001 9.99999770e-001 9.99999770e-001 9.99999770e-001 9.99999770e-001 9.99999770e-001 9.99999770e-001 9.99999770e-001 9.99999770e-001 9.99999770e-001 9.99999770e-001 9.99999770e-001 9.99999770e-001 9.99999770e-001 9.99999770e-001 9.99999770e-001 9.99999770e-001 9.99999770e-001 9.99999770e-001 9.99999770e-001 9.99999770e-001 ;
        1.03191627e-001 3.10213033e-001 5.11374466e-001 6.87747910e-001 8.21077760e-001 9.07458679e-001 9.56335676e-001 9.81090144e-001 9.92472764e-001 9.97247015e-001 9.99074678e-001 9.99713880e-001 9.99918594e-001 9.99978644e-001 9.99994711e-001 9.99998596e-001 9.99999433e-001 9.99999591e-001 9.99999616e-001 9.99999620e-001 9.99999620e-001 9.99999620e-001 9.99999620e-001 9.99999620e-001 9.99999620e-001 9.99999620e-001 9.99999620e-001 9.99999620e-001 9.99999620e-001 9.99999620e-001 9.99999620e-001 9.99999620e-001 9.99999620e-001 9.99999620e-001 9.99999620e-001 9.99999620e-001 9.99999620e-001 9.99999620e-001 9.99999620e-001 9.99999620e-001 9.99999620e-001 9.99999620e-001 9.99999620e-001 9.99999620e-001 9.99999620e-001 9.99999620e-001 9.99999620e-001 9.99999620e-001 9.99999620e-001 9.99999620e-001 9.99999620e-001 9.99999620e-001 9.99999620e-001 9.99999620e-001 9.99999620e-001 9.99999620e-001 9.99999620e-001 9.99999620e-001 9.99999620e-001 9.99999620e-001 9.99999620e-001 9.99999620e-001 9.99999620e-001 9.99999620e-001 9.99999620e-001 9.99999620e-001 9.99999620e-001 9.99999620e-001 9.99999620e-001 9.99999620e-001 9.99999620e-001 9.99999620e-001 9.99999620e-001 9.99999620e-001 9.99999620e-001 9.99999620e-001 9.99999620e-001 9.99999620e-001 9.99999620e-001 9.99999620e-001 9.99999620e-001 9.99999620e-001 9.99999620e-001 9.99999620e-001 9.99999620e-001 9.99999620e-001 9.99999620e-001 9.99999620e-001 9.99999620e-001 9.99999620e-001 9.99999620e-001 9.99999620e-001 9.99999620e-001 9.99999620e-001 9.99999620e-001 9.99999620e-001 9.99999620e-001 9.99999620e-001 9.99999620e-001 9.99999620e-001 9.99999620e-001 ;
        1.01251324e-001 3.05366464e-001 5.06066189e-001 6.84583483e-001 8.21108047e-001 9.09592010e-001 9.58785549e-001 9.82845744e-001 9.93444875e-001 9.97699739e-001 9.99259122e-001 9.99780723e-001 9.99940219e-001 9.99984919e-001 9.99996369e-001 9.99999024e-001 9.99999573e-001 9.99999672e-001 9.99999688e-001 9.99999690e-001 9.99999690e-001 9.99999690e-001 9.99999690e-001 9.99999690e-001 9.99999690e-001 9.99999690e-001 9.99999690e-001 9.99999690e-001 9.99999690e-001 9.99999690e-001 9.99999690e-001 9.99999690e-001 9.99999690e-001 9.99999690e-001 9.99999690e-001 9.99999690e-001 9.99999690e-001 9.99999690e-001 9.99999690e-001 9.99999690e-001 9.99999690e-001 9.99999690e-001 9.99999690e-001 9.99999690e-001 9.99999690e-001 9.99999690e-001 9.99999690e-001 9.99999690e-001 9.99999690e-001 9.99999690e-001 9.99999690e-001 9.99999690e-001 9.99999690e-001 9.99999690e-001 9.99999690e-001 9.99999690e-001 9.99999690e-001 9.99999690e-001 9.99999690e-001 9.99999690e-001 9.99999690e-001 9.99999690e-001 9.99999690e-001 9.99999690e-001 9.99999690e-001 9.99999690e-001 9.99999690e-001 9.99999690e-001 9.99999690e-001 9.99999690e-001 9.99999690e-001 9.99999690e-001 9.99999690e-001 9.99999690e-001 9.99999690e-001 9.99999690e-001 9.99999690e-001 9.99999690e-001 9.99999690e-001 9.99999690e-001 9.99999690e-001 9.99999690e-001 9.99999690e-001 9.99999690e-001 9.99999690e-001 9.99999690e-001 9.99999690e-001 9.99999690e-001 9.99999690e-001 9.99999690e-001 9.99999690e-001 9.99999690e-001 9.99999690e-001 9.99999690e-001 9.99999690e-001 9.99999690e-001 9.99999690e-001 9.99999690e-001 9.99999690e-001 9.99999690e-001 9.99999690e-001 ;
        9.94532490e-002 3.00866406e-001 5.01075894e-001 6.81338777e-001 8.20493732e-001 9.10810802e-001 9.60454519e-001 9.84108735e-001 9.94154100e-001 9.98027570e-001 9.99390236e-001 9.99827174e-001 9.99954872e-001 9.99988991e-001 9.99997321e-001 9.99999164e-001 9.99999527e-001 9.99999590e-001 9.99999599e-001 9.99999600e-001 9.99999600e-001 9.99999600e-001 9.99999600e-001 9.99999600e-001 9.99999600e-001 9.99999600e-001 9.99999600e-001 9.99999600e-001 9.99999600e-001 9.99999600e-001 9.99999600e-001 9.99999600e-001 9.99999600e-001 9.99999600e-001 9.99999600e-001 9.99999600e-001 9.99999600e-001 9.99999600e-001 9.99999600e-001 9.99999600e-001 9.99999600e-001 9.99999600e-001 9.99999600e-001 9.99999600e-001 9.99999600e-001 9.99999600e-001 9.99999600e-001 9.99999600e-001 9.99999600e-001 9.99999600e-001 9.99999600e-001 9.99999600e-001 9.99999600e-001 9.99999600e-001 9.99999600e-001 9.99999600e-001 9.99999600e-001 9.99999600e-001 9.99999600e-001 9.99999600e-001 9.99999600e-001 9.99999600e-001 9.99999600e-001 9.99999600e-001 9.99999600e-001 9.99999600e-001 9.99999600e-001 9.99999600e-001 9.99999600e-001 9.99999600e-001 9.99999600e-001 9.99999600e-001 9.99999600e-001 9.99999600e-001 9.99999600e-001 9.99999600e-001 9.99999600e-001 9.99999600e-001 9.99999600e-001 9.99999600e-001 9.99999600e-001 9.99999600e-001 9.99999600e-001 9.99999600e-001 9.99999600e-001 9.99999600e-001 9.99999600e-001 9.99999600e-001 9.99999600e-001 9.99999600e-001 9.99999600e-001 9.99999600e-001 9.99999600e-001 9.99999600e-001 9.99999600e-001 9.99999600e-001 9.99999600e-001 9.99999600e-001 9.99999600e-001 9.99999600e-001 9.99999600e-001 ;
        9.77201015e-002 2.96343048e-001 4.95470864e-001 6.76590257e-001 8.17827400e-001 9.10212983e-001 9.60979736e-001 9.84814469e-001 9.94626723e-001 9.98259072e-001 9.99484099e-001 9.99860405e-001 9.99965347e-001 9.99991923e-001 9.99998056e-001 9.99999342e-001 9.99999584e-001 9.99999624e-001 9.99999629e-001 9.99999630e-001 9.99999630e-001 9.99999630e-001 9.99999630e-001 9.99999630e-001 9.99999630e-001 9.99999630e-001 9.99999630e-001 9.99999630e-001 9.99999630e-001 9.99999630e-001 9.99999630e-001 9.99999630e-001 9.99999630e-001 9.99999630e-001 9.99999630e-001 9.99999630e-001 9.99999630e-001 9.99999630e-001 9.99999630e-001 9.99999630e-001 9.99999630e-001 9.99999630e-001 9.99999630e-001 9.99999630e-001 9.99999630e-001 9.99999630e-001 9.99999630e-001 9.99999630e-001 9.99999630e-001 9.99999630e-001 9.99999630e-001 9.99999630e-001 9.99999630e-001 9.99999630e-001 9.99999630e-001 9.99999630e-001 9.99999630e-001 9.99999630e-001 9.99999630e-001 9.99999630e-001 9.99999630e-001 9.99999630e-001 9.99999630e-001 9.99999630e-001 9.99999630e-001 9.99999630e-001 9.99999630e-001 9.99999630e-001 9.99999630e-001 9.99999630e-001 9.99999630e-001 9.99999630e-001 9.99999630e-001 9.99999630e-001 9.99999630e-001 9.99999630e-001 9.99999630e-001 9.99999630e-001 9.99999630e-001 9.99999630e-001 9.99999630e-001 9.99999630e-001 9.99999630e-001 9.99999630e-001 9.99999630e-001 9.99999630e-001 9.99999630e-001 9.99999630e-001 9.99999630e-001 9.99999630e-001 9.99999630e-001 9.99999630e-001 9.99999630e-001 9.99999630e-001 9.99999630e-001 9.99999630e-001 9.99999630e-001 9.99999630e-001 9.99999630e-001 9.99999630e-001 9.99999630e-001];
elseif mat == 13   %'difvarcompacum13.txt'
    matriz = [7.50250000e-002 1.84675000e-001 2.56100000e-001 3.16925000e-001 3.67200000e-001 4.15700000e-001 4.61975000e-001 5.01325000e-001 5.42725000e-001 5.78925000e-001 6.06775000e-001 6.33125000e-001 6.60100000e-001 6.83575000e-001 7.03000000e-001 7.20575000e-001 7.39175000e-001 7.58025000e-001 7.69725000e-001 7.82775000e-001 7.92975000e-001 8.02975000e-001 8.14200000e-001 8.25275000e-001 8.36500000e-001 8.43850000e-001 8.51625000e-001 8.62225000e-001 8.70450000e-001 8.77500000e-001 8.85575000e-001 8.96050000e-001 9.09075000e-001 9.16000000e-001 9.20550000e-001 9.26250000e-001 9.32675000e-001 9.38150000e-001 9.42750000e-001 9.49325000e-001 9.56025000e-001 9.61200000e-001 9.66325000e-001 9.74300000e-001 9.82200000e-001 9.87900000e-001 9.90875000e-001 9.92225000e-001 9.94750000e-001 9.99000000e-001 1.00000000e+000 1.00000000e+000 1.00000000e+000 1.00000000e+000 1.00000000e+000 1.00000000e+000 1.00000000e+000 1.00000000e+000 1.00000000e+000 1.00000000e+000 1.00000000e+000 1.00000000e+000 1.00000000e+000 1.00000000e+000 1.00000000e+000 1.00000000e+000 1.00000000e+000 1.00000000e+000 1.00000000e+000 1.00000000e+000 1.00000000e+000 1.00000000e+000 1.00000000e+000 1.00000000e+000 1.00000000e+000 1.00000000e+000 1.00000000e+000 1.00000000e+000 1.00000000e+000 1.00000000e+000 1.00000000e+000 1.00000000e+000 1.00000000e+000 1.00000000e+000 1.00000000e+000 1.00000000e+000 1.00000000e+000 1.00000000e+000 1.00000000e+000 1.00000000e+000 1.00000000e+000 1.00000000e+000 1.00000000e+000 1.00000000e+000 1.00000000e+000 1.00000000e+000 1.00000000e+000 1.00000000e+000 1.00000000e+000 1.00000000e+000 1.00000000e+000 ;
        4.90939375e-002 1.35956500e-001 2.14550875e-001 2.88064937e-001 3.56513500e-001 4.16148625e-001 4.70001250e-001 5.17711375e-001 5.61636437e-001 6.00965312e-001 6.35536375e-001 6.67698625e-001 6.99250937e-001 7.28285687e-001 7.56406562e-001 7.84166875e-001 8.11994875e-001 8.34973187e-001 8.57762875e-001 8.78324500e-001 8.98573750e-001 9.17967062e-001 9.35699500e-001 9.49597750e-001 9.61672562e-001 9.72007562e-001 9.79799687e-001 9.85933187e-001 9.90999062e-001 9.95075125e-001 9.97537375e-001 9.99016000e-001 9.99649750e-001 9.99992500e-001 1.00000000e+000 1.00000000e+000 1.00000000e+000 1.00000000e+000 1.00000000e+000 1.00000000e+000 1.00000000e+000 1.00000000e+000 1.00000000e+000 1.00000000e+000 1.00000000e+000 1.00000000e+000 1.00000000e+000 1.00000000e+000 1.00000000e+000 1.00000000e+000 1.00000000e+000 1.00000000e+000 1.00000000e+000 1.00000000e+000 1.00000000e+000 1.00000000e+000 1.00000000e+000 1.00000000e+000 1.00000000e+000 1.00000000e+000 1.00000000e+000 1.00000000e+000 1.00000000e+000 1.00000000e+000 1.00000000e+000 1.00000000e+000 1.00000000e+000 1.00000000e+000 1.00000000e+000 1.00000000e+000 1.00000000e+000 1.00000000e+000 1.00000000e+000 1.00000000e+000 1.00000000e+000 1.00000000e+000 1.00000000e+000 1.00000000e+000 1.00000000e+000 1.00000000e+000 1.00000000e+000 1.00000000e+000 1.00000000e+000 1.00000000e+000 1.00000000e+000 1.00000000e+000 1.00000000e+000 1.00000000e+000 1.00000000e+000 1.00000000e+000 1.00000000e+000 1.00000000e+000 1.00000000e+000 1.00000000e+000 1.00000000e+000 1.00000000e+000 1.00000000e+000 1.00000000e+000 1.00000000e+000 1.00000000e+000 1.00000000e+000 ;
        4.51847094e-002 1.33110400e-001 2.16448982e-001 2.94589346e-001 3.65688104e-001 4.30896397e-001 4.91013267e-001 5.46504938e-001 5.99211868e-001 6.49012096e-001 6.96469855e-001 7.41333212e-001 7.82645979e-001 8.20756462e-001 8.55574241e-001 8.85906572e-001 9.11994112e-001 9.33634782e-001 9.51179877e-001 9.64872234e-001 9.75014887e-001 9.82291892e-001 9.87307266e-001 9.90873329e-001 9.93534960e-001 9.95533656e-001 9.97035284e-001 9.98230968e-001 9.99034310e-001 9.99558310e-001 9.99826830e-001 9.99962023e-001 9.99988711e-001 9.99999972e-001 1.00000000e+000 1.00000000e+000 1.00000000e+000 1.00000000e+000 1.00000000e+000 1.00000000e+000 1.00000000e+000 1.00000000e+000 1.00000000e+000 1.00000000e+000 1.00000000e+000 1.00000000e+000 1.00000000e+000 1.00000000e+000 1.00000000e+000 1.00000000e+000 1.00000000e+000 1.00000000e+000 1.00000000e+000 1.00000000e+000 1.00000000e+000 1.00000000e+000 1.00000000e+000 1.00000000e+000 1.00000000e+000 1.00000000e+000 1.00000000e+000 1.00000000e+000 1.00000000e+000 1.00000000e+000 1.00000000e+000 1.00000000e+000 1.00000000e+000 1.00000000e+000 1.00000000e+000 1.00000000e+000 1.00000000e+000 1.00000000e+000 1.00000000e+000 1.00000000e+000 1.00000000e+000 1.00000000e+000 1.00000000e+000 1.00000000e+000 1.00000000e+000 1.00000000e+000 1.00000000e+000 1.00000000e+000 1.00000000e+000 1.00000000e+000 1.00000000e+000 1.00000000e+000 1.00000000e+000 1.00000000e+000 1.00000000e+000 1.00000000e+000 1.00000000e+000 1.00000000e+000 1.00000000e+000 1.00000000e+000 1.00000000e+000 1.00000000e+000 1.00000000e+000 1.00000000e+000 1.00000000e+000 1.00000000e+000 1.00000000e+000 ;
        4.60218918e-002 1.36666185e-001 2.23899344e-001 3.06313778e-001 3.83812891e-001 4.57107587e-001 5.26881381e-001 5.93090686e-001 6.55554817e-001 7.13670951e-001 7.66724458e-001 8.13933961e-001 8.54717969e-001 8.88963414e-001 9.16696809e-001 9.38363402e-001 9.54932442e-001 9.67525184e-001 9.77089013e-001 9.84350713e-001 9.89771469e-001 9.93672118e-001 9.96329200e-001 9.98009514e-001 9.99021662e-001 9.99583488e-001 9.99859324e-001 9.99966446e-001 9.99996409e-001 1.00000035e+000 1.00000060e+000 1.00000060e+000 1.00000060e+000 1.00000060e+000 1.00000060e+000 1.00000060e+000 1.00000060e+000 1.00000060e+000 1.00000060e+000 1.00000060e+000 1.00000060e+000 1.00000060e+000 1.00000060e+000 1.00000060e+000 1.00000060e+000 1.00000060e+000 1.00000060e+000 1.00000060e+000 1.00000060e+000 1.00000060e+000 1.00000060e+000 1.00000060e+000 1.00000060e+000 1.00000060e+000 1.00000060e+000 1.00000060e+000 1.00000060e+000 1.00000060e+000 1.00000060e+000 1.00000060e+000 1.00000060e+000 1.00000060e+000 1.00000060e+000 1.00000060e+000 1.00000060e+000 1.00000060e+000 1.00000060e+000 1.00000060e+000 1.00000060e+000 1.00000060e+000 1.00000060e+000 1.00000060e+000 1.00000060e+000 1.00000060e+000 1.00000060e+000 1.00000060e+000 1.00000060e+000 1.00000060e+000 1.00000060e+000 1.00000060e+000 1.00000060e+000 1.00000060e+000 1.00000060e+000 1.00000060e+000 1.00000060e+000 1.00000060e+000 1.00000060e+000 1.00000060e+000 1.00000060e+000 1.00000060e+000 1.00000060e+000 1.00000060e+000 1.00000060e+000 1.00000060e+000 1.00000060e+000 1.00000060e+000 1.00000060e+000 1.00000060e+000 1.00000060e+000 1.00000060e+000 1.00000060e+000 ;
        4.78162405e-002 1.41928431e-001 2.33428035e-001 3.21700134e-001 4.06827578e-001 4.88182968e-001 5.65664054e-001 6.38521722e-001 7.05556000e-001 7.64952081e-001 8.16403385e-001 8.59569839e-001 8.94717242e-001 9.22555631e-001 9.44382775e-001 9.61335013e-001 9.74248941e-001 9.83576220e-001 9.90042406e-001 9.94297715e-001 9.96929009e-001 9.98437108e-001 9.99248858e-001 9.99660280e-001 9.99862265e-001 9.99953321e-001 9.99988113e-001 9.99998067e-001 1.00000001e+000 1.00000017e+000 1.00000018e+000 1.00000018e+000 1.00000018e+000 1.00000018e+000 1.00000018e+000 1.00000018e+000 1.00000018e+000 1.00000018e+000 1.00000018e+000 1.00000018e+000 1.00000018e+000 1.00000018e+000 1.00000018e+000 1.00000018e+000 1.00000018e+000 1.00000018e+000 1.00000018e+000 1.00000018e+000 1.00000018e+000 1.00000018e+000 1.00000018e+000 1.00000018e+000 1.00000018e+000 1.00000018e+000 1.00000018e+000 1.00000018e+000 1.00000018e+000 1.00000018e+000 1.00000018e+000 1.00000018e+000 1.00000018e+000 1.00000018e+000 1.00000018e+000 1.00000018e+000 1.00000018e+000 1.00000018e+000 1.00000018e+000 1.00000018e+000 1.00000018e+000 1.00000018e+000 1.00000018e+000 1.00000018e+000 1.00000018e+000 1.00000018e+000 1.00000018e+000 1.00000018e+000 1.00000018e+000 1.00000018e+000 1.00000018e+000 1.00000018e+000 1.00000018e+000 1.00000018e+000 1.00000018e+000 1.00000018e+000 1.00000018e+000 1.00000018e+000 1.00000018e+000 1.00000018e+000 1.00000018e+000 1.00000018e+000 1.00000018e+000 1.00000018e+000 1.00000018e+000 1.00000018e+000 1.00000018e+000 1.00000018e+000 1.00000018e+000 1.00000018e+000 1.00000018e+000 1.00000018e+000 1.00000018e+000 ;
        4.95824818e-002 1.47609192e-001 2.43589710e-001 3.37380141e-001 4.28624168e-001 5.16269629e-001 5.98383155e-001 6.73571305e-001 7.40798646e-001 7.99118149e-001 8.48076487e-001 8.87840544e-001 9.19663019e-001 9.44619797e-001 9.63446734e-001 9.77006777e-001 9.86208880e-001 9.92101989e-001 9.95696192e-001 9.97779841e-001 9.98935196e-001 9.99529388e-001 9.99815003e-001 9.99939408e-001 9.99984598e-001 9.99997111e-001 9.99999639e-001 9.99999958e-001 9.99999980e-001 9.99999980e-001 9.99999980e-001 9.99999980e-001 9.99999980e-001 9.99999980e-001 9.99999980e-001 9.99999980e-001 9.99999980e-001 9.99999980e-001 9.99999980e-001 9.99999980e-001 9.99999980e-001 9.99999980e-001 9.99999980e-001 9.99999980e-001 9.99999980e-001 9.99999980e-001 9.99999980e-001 9.99999980e-001 9.99999980e-001 9.99999980e-001 9.99999980e-001 9.99999980e-001 9.99999980e-001 9.99999980e-001 9.99999980e-001 9.99999980e-001 9.99999980e-001 9.99999980e-001 9.99999980e-001 9.99999980e-001 9.99999980e-001 9.99999980e-001 9.99999980e-001 9.99999980e-001 9.99999980e-001 9.99999980e-001 9.99999980e-001 9.99999980e-001 9.99999980e-001 9.99999980e-001 9.99999980e-001 9.99999980e-001 9.99999980e-001 9.99999980e-001 9.99999980e-001 9.99999980e-001 9.99999980e-001 9.99999980e-001 9.99999980e-001 9.99999980e-001 9.99999980e-001 9.99999980e-001 9.99999980e-001 9.99999980e-001 9.99999980e-001 9.99999980e-001 9.99999980e-001 9.99999980e-001 9.99999980e-001 9.99999980e-001 9.99999980e-001 9.99999980e-001 9.99999980e-001 9.99999980e-001 9.99999980e-001 9.99999980e-001 9.99999980e-001 9.99999980e-001 9.99999980e-001 9.99999980e-001 9.99999980e-001 ;
        5.16222052e-002 1.53419484e-001 2.53132234e-001 3.51031991e-001 4.46431498e-001 5.37918294e-001 6.23763763e-001 7.00802634e-001 7.67601941e-001 8.24327984e-001 8.71559589e-001 9.09828046e-001 9.39623080e-001 9.61365295e-001 9.76323229e-001 9.86155785e-001 9.92329357e-001 9.96017435e-001 9.98086879e-001 9.99162324e-001 9.99668072e-001 9.99882141e-001 9.99963472e-001 9.99990409e-001 9.99997726e-001 9.99999253e-001 9.99999488e-001 9.99999509e-001 9.99999510e-001 9.99999510e-001 9.99999510e-001 9.99999510e-001 9.99999510e-001 9.99999510e-001 9.99999510e-001 9.99999510e-001 9.99999510e-001 9.99999510e-001 9.99999510e-001 9.99999510e-001 9.99999510e-001 9.99999510e-001 9.99999510e-001 9.99999510e-001 9.99999510e-001 9.99999510e-001 9.99999510e-001 9.99999510e-001 9.99999510e-001 9.99999510e-001 9.99999510e-001 9.99999510e-001 9.99999510e-001 9.99999510e-001 9.99999510e-001 9.99999510e-001 9.99999510e-001 9.99999510e-001 9.99999510e-001 9.99999510e-001 9.99999510e-001 9.99999510e-001 9.99999510e-001 9.99999510e-001 9.99999510e-001 9.99999510e-001 9.99999510e-001 9.99999510e-001 9.99999510e-001 9.99999510e-001 9.99999510e-001 9.99999510e-001 9.99999510e-001 9.99999510e-001 9.99999510e-001 9.99999510e-001 9.99999510e-001 9.99999510e-001 9.99999510e-001 9.99999510e-001 9.99999510e-001 9.99999510e-001 9.99999510e-001 9.99999510e-001 9.99999510e-001 9.99999510e-001 9.99999510e-001 9.99999510e-001 9.99999510e-001 9.99999510e-001 9.99999510e-001 9.99999510e-001 9.99999510e-001 9.99999510e-001 9.99999510e-001 9.99999510e-001 9.99999510e-001 9.99999510e-001 9.99999510e-001 9.99999510e-001 9.99999510e-001 ;
        5.26585458e-002 1.56936730e-001 2.59871788e-001 3.61349417e-001 4.60449602e-001 5.55341074e-001 6.43136021e-001 7.21668822e-001 7.89343272e-001 8.46136516e-001 8.92247552e-001 9.27898611e-001 9.54054570e-001 9.72210189e-001 9.84182549e-001 9.91549745e-001 9.95800791e-001 9.98075499e-001 9.99189731e-001 9.99691970e-001 9.99894799e-001 9.99968754e-001 9.99992382e-001 9.99998409e-001 9.99999607e-001 9.99999784e-001 9.99999799e-001 9.99999800e-001 9.99999800e-001 9.99999800e-001 9.99999800e-001 9.99999800e-001 9.99999800e-001 9.99999800e-001 9.99999800e-001 9.99999800e-001 9.99999800e-001 9.99999800e-001 9.99999800e-001 9.99999800e-001 9.99999800e-001 9.99999800e-001 9.99999800e-001 9.99999800e-001 9.99999800e-001 9.99999800e-001 9.99999800e-001 9.99999800e-001 9.99999800e-001 9.99999800e-001 9.99999800e-001 9.99999800e-001 9.99999800e-001 9.99999800e-001 9.99999800e-001 9.99999800e-001 9.99999800e-001 9.99999800e-001 9.99999800e-001 9.99999800e-001 9.99999800e-001 9.99999800e-001 9.99999800e-001 9.99999800e-001 9.99999800e-001 9.99999800e-001 9.99999800e-001 9.99999800e-001 9.99999800e-001 9.99999800e-001 9.99999800e-001 9.99999800e-001 9.99999800e-001 9.99999800e-001 9.99999800e-001 9.99999800e-001 9.99999800e-001 9.99999800e-001 9.99999800e-001 9.99999800e-001 9.99999800e-001 9.99999800e-001 9.99999800e-001 9.99999800e-001 9.99999800e-001 9.99999800e-001 9.99999800e-001 9.99999800e-001 9.99999800e-001 9.99999800e-001 9.99999800e-001 9.99999800e-001 9.99999800e-001 9.99999800e-001 9.99999800e-001 9.99999800e-001 9.99999800e-001 9.99999800e-001 9.99999800e-001 9.99999800e-001 9.99999800e-001 ;
        5.31112969e-002 1.58883439e-001 2.64065540e-001 3.68489507e-001 4.70585000e-001 5.67856420e-001 6.57733809e-001 7.38395757e-001 8.08528665e-001 8.65905553e-001 9.10068787e-001 9.42507959e-001 9.65215368e-001 9.80257507e-001 9.89582323e-001 9.94917132e-001 9.97721750e-001 9.99068071e-001 9.99656214e-001 9.99887666e-001 9.99967909e-001 9.99992010e-001 9.99998079e-001 9.99999304e-001 9.99999497e-001 9.99999519e-001 9.99999520e-001 9.99999520e-001 9.99999520e-001 9.99999520e-001 9.99999520e-001 9.99999520e-001 9.99999520e-001 9.99999520e-001 9.99999520e-001 9.99999520e-001 9.99999520e-001 9.99999520e-001 9.99999520e-001 9.99999520e-001 9.99999520e-001 9.99999520e-001 9.99999520e-001 9.99999520e-001 9.99999520e-001 9.99999520e-001 9.99999520e-001 9.99999520e-001 9.99999520e-001 9.99999520e-001 9.99999520e-001 9.99999520e-001 9.99999520e-001 9.99999520e-001 9.99999520e-001 9.99999520e-001 9.99999520e-001 9.99999520e-001 9.99999520e-001 9.99999520e-001 9.99999520e-001 9.99999520e-001 9.99999520e-001 9.99999520e-001 9.99999520e-001 9.99999520e-001 9.99999520e-001 9.99999520e-001 9.99999520e-001 9.99999520e-001 9.99999520e-001 9.99999520e-001 9.99999520e-001 9.99999520e-001 9.99999520e-001 9.99999520e-001 9.99999520e-001 9.99999520e-001 9.99999520e-001 9.99999520e-001 9.99999520e-001 9.99999520e-001 9.99999520e-001 9.99999520e-001 9.99999520e-001 9.99999520e-001 9.99999520e-001 9.99999520e-001 9.99999520e-001 9.99999520e-001 9.99999520e-001 9.99999520e-001 9.99999520e-001 9.99999520e-001 9.99999520e-001 9.99999520e-001 9.99999520e-001 9.99999520e-001 9.99999520e-001 9.99999520e-001 9.99999520e-001 ;
        5.34563616e-002 1.60240013e-001 2.67059817e-001 3.73339761e-001 4.77332727e-001 5.76697515e-001 6.69291639e-001 7.52777211e-001 8.24015244e-001 8.81329338e-001 9.24080660e-001 9.54080000e-001 9.73960001e-001 9.86255260e-001 9.93289960e-001 9.96989126e-001 9.98775373e-001 9.99553571e-001 9.99856257e-001 9.99959481e-001 9.99990187e-001 9.99998076e-001 9.99999772e-001 1.00000007e+000 1.00000011e+000 1.00000011e+000 1.00000011e+000 1.00000011e+000 1.00000011e+000 1.00000011e+000 1.00000011e+000 1.00000011e+000 1.00000011e+000 1.00000011e+000 1.00000011e+000 1.00000011e+000 1.00000011e+000 1.00000011e+000 1.00000011e+000 1.00000011e+000 1.00000011e+000 1.00000011e+000 1.00000011e+000 1.00000011e+000 1.00000011e+000 1.00000011e+000 1.00000011e+000 1.00000011e+000 1.00000011e+000 1.00000011e+000 1.00000011e+000 1.00000011e+000 1.00000011e+000 1.00000011e+000 1.00000011e+000 1.00000011e+000 1.00000011e+000 1.00000011e+000 1.00000011e+000 1.00000011e+000 1.00000011e+000 1.00000011e+000 1.00000011e+000 1.00000011e+000 1.00000011e+000 1.00000011e+000 1.00000011e+000 1.00000011e+000 1.00000011e+000 1.00000011e+000 1.00000011e+000 1.00000011e+000 1.00000011e+000 1.00000011e+000 1.00000011e+000 1.00000011e+000 1.00000011e+000 1.00000011e+000 1.00000011e+000 1.00000011e+000 1.00000011e+000 1.00000011e+000 1.00000011e+000 1.00000011e+000 1.00000011e+000 1.00000011e+000 1.00000011e+000 1.00000011e+000 1.00000011e+000 1.00000011e+000 1.00000011e+000 1.00000011e+000 1.00000011e+000 1.00000011e+000 1.00000011e+000 1.00000011e+000 1.00000011e+000 1.00000011e+000 1.00000011e+000 1.00000011e+000 1.00000011e+000 ;
        5.41699367e-002 1.62654354e-001 2.71407481e-001 3.79400269e-001 4.85177986e-001 5.87124731e-001 6.82297692e-001 7.67134872e-001 8.38450041e-001 8.94541481e-001 9.35818081e-001 9.63672480e-001 9.80845545e-001 9.90617750e-001 9.95764526e-001 9.98257944e-001 9.99354400e-001 9.99786773e-001 9.99938049e-001 9.99984227e-001 9.99996279e-001 9.99998914e-001 9.99999386e-001 9.99999452e-001 9.99999459e-001 9.99999460e-001 9.99999460e-001 9.99999460e-001 9.99999460e-001 9.99999460e-001 9.99999460e-001 9.99999460e-001 9.99999460e-001 9.99999460e-001 9.99999460e-001 9.99999460e-001 9.99999460e-001 9.99999460e-001 9.99999460e-001 9.99999460e-001 9.99999460e-001 9.99999460e-001 9.99999460e-001 9.99999460e-001 9.99999460e-001 9.99999460e-001 9.99999460e-001 9.99999460e-001 9.99999460e-001 9.99999460e-001 9.99999460e-001 9.99999460e-001 9.99999460e-001 9.99999460e-001 9.99999460e-001 9.99999460e-001 9.99999460e-001 9.99999460e-001 9.99999460e-001 9.99999460e-001 9.99999460e-001 9.99999460e-001 9.99999460e-001 9.99999460e-001 9.99999460e-001 9.99999460e-001 9.99999460e-001 9.99999460e-001 9.99999460e-001 9.99999460e-001 9.99999460e-001 9.99999460e-001 9.99999460e-001 9.99999460e-001 9.99999460e-001 9.99999460e-001 9.99999460e-001 9.99999460e-001 9.99999460e-001 9.99999460e-001 9.99999460e-001 9.99999460e-001 9.99999460e-001 9.99999460e-001 9.99999460e-001 9.99999460e-001 9.99999460e-001 9.99999460e-001 9.99999460e-001 9.99999460e-001 9.99999460e-001 9.99999460e-001 9.99999460e-001 9.99999460e-001 9.99999460e-001 9.99999460e-001 9.99999460e-001 9.99999460e-001 9.99999460e-001 9.99999460e-001 9.99999460e-001 ;
        5.51995587e-002 1.65679895e-001 2.76392989e-001 3.86512864e-001 4.94957770e-001 5.99416777e-001 6.96290962e-001 7.81568848e-001 8.52139497e-001 9.06689505e-001 9.45492395e-001 9.70756034e-001 9.85591235e-001 9.93495846e-001 9.97317898e-001 9.98997347e-001 9.99664370e-001 9.99900834e-001 9.99974417e-001 9.99994235e-001 9.99998786e-001 9.99999663e-001 9.99999801e-001 9.99999818e-001 9.99999820e-001 9.99999820e-001 9.99999820e-001 9.99999820e-001 9.99999820e-001 9.99999820e-001 9.99999820e-001 9.99999820e-001 9.99999820e-001 9.99999820e-001 9.99999820e-001 9.99999820e-001 9.99999820e-001 9.99999820e-001 9.99999820e-001 9.99999820e-001 9.99999820e-001 9.99999820e-001 9.99999820e-001 9.99999820e-001 9.99999820e-001 9.99999820e-001 9.99999820e-001 9.99999820e-001 9.99999820e-001 9.99999820e-001 9.99999820e-001 9.99999820e-001 9.99999820e-001 9.99999820e-001 9.99999820e-001 9.99999820e-001 9.99999820e-001 9.99999820e-001 9.99999820e-001 9.99999820e-001 9.99999820e-001 9.99999820e-001 9.99999820e-001 9.99999820e-001 9.99999820e-001 9.99999820e-001 9.99999820e-001 9.99999820e-001 9.99999820e-001 9.99999820e-001 9.99999820e-001 9.99999820e-001 9.99999820e-001 9.99999820e-001 9.99999820e-001 9.99999820e-001 9.99999820e-001 9.99999820e-001 9.99999820e-001 9.99999820e-001 9.99999820e-001 9.99999820e-001 9.99999820e-001 9.99999820e-001 9.99999820e-001 9.99999820e-001 9.99999820e-001 9.99999820e-001 9.99999820e-001 9.99999820e-001 9.99999820e-001 9.99999820e-001 9.99999820e-001 9.99999820e-001 9.99999820e-001 9.99999820e-001 9.99999820e-001 9.99999820e-001 9.99999820e-001 9.99999820e-001 9.99999820e-001 ;
        5.69900086e-002 1.70636333e-001 2.84222653e-001 3.97531384e-001 5.09065303e-001 6.15886622e-001 7.13917508e-001 7.99013865e-001 8.68001063e-001 9.19590870e-001 9.54886126e-001 9.76848399e-001 9.89219167e-001 9.95470082e-001 9.98286333e-001 9.99418551e-001 9.99824072e-001 9.99952944e-001 9.99988896e-001 9.99997574e-001 9.99999352e-001 9.99999654e-001 9.99999695e-001 9.99999700e-001 9.99999700e-001 9.99999700e-001 9.99999700e-001 9.99999700e-001 9.99999700e-001 9.99999700e-001 9.99999700e-001 9.99999700e-001 9.99999700e-001 9.99999700e-001 9.99999700e-001 9.99999700e-001 9.99999700e-001 9.99999700e-001 9.99999700e-001 9.99999700e-001 9.99999700e-001 9.99999700e-001 9.99999700e-001 9.99999700e-001 9.99999700e-001 9.99999700e-001 9.99999700e-001 9.99999700e-001 9.99999700e-001 9.99999700e-001 9.99999700e-001 9.99999700e-001 9.99999700e-001 9.99999700e-001 9.99999700e-001 9.99999700e-001 9.99999700e-001 9.99999700e-001 9.99999700e-001 9.99999700e-001 9.99999700e-001 9.99999700e-001 9.99999700e-001 9.99999700e-001 9.99999700e-001 9.99999700e-001 9.99999700e-001 9.99999700e-001 9.99999700e-001 9.99999700e-001 9.99999700e-001 9.99999700e-001 9.99999700e-001 9.99999700e-001 9.99999700e-001 9.99999700e-001 9.99999700e-001 9.99999700e-001 9.99999700e-001 9.99999700e-001 9.99999700e-001 9.99999700e-001 9.99999700e-001 9.99999700e-001 9.99999700e-001 9.99999700e-001 9.99999700e-001 9.99999700e-001 9.99999700e-001 9.99999700e-001 9.99999700e-001 9.99999700e-001 9.99999700e-001 9.99999700e-001 9.99999700e-001 9.99999700e-001 9.99999700e-001 9.99999700e-001 9.99999700e-001 9.99999700e-001 9.99999700e-001 ;
        5.88095538e-002 1.75660965e-001 2.92661638e-001 4.09553752e-001 5.24356957e-001 6.33497355e-001 7.32401410e-001 8.16555475e-001 8.82964380e-001 9.31103371e-001 9.62874217e-001 9.81814778e-001 9.91953541e-001 9.96806614e-001 9.98869079e-001 9.99644657e-001 9.99901501e-001 9.99975989e-001 9.99994790e-001 9.99998872e-001 9.99999621e-001 9.99999735e-001 9.99999749e-001 9.99999750e-001 9.99999750e-001 9.99999750e-001 9.99999750e-001 9.99999750e-001 9.99999750e-001 9.99999750e-001 9.99999750e-001 9.99999750e-001 9.99999750e-001 9.99999750e-001 9.99999750e-001 9.99999750e-001 9.99999750e-001 9.99999750e-001 9.99999750e-001 9.99999750e-001 9.99999750e-001 9.99999750e-001 9.99999750e-001 9.99999750e-001 9.99999750e-001 9.99999750e-001 9.99999750e-001 9.99999750e-001 9.99999750e-001 9.99999750e-001 9.99999750e-001 9.99999750e-001 9.99999750e-001 9.99999750e-001 9.99999750e-001 9.99999750e-001 9.99999750e-001 9.99999750e-001 9.99999750e-001 9.99999750e-001 9.99999750e-001 9.99999750e-001 9.99999750e-001 9.99999750e-001 9.99999750e-001 9.99999750e-001 9.99999750e-001 9.99999750e-001 9.99999750e-001 9.99999750e-001 9.99999750e-001 9.99999750e-001 9.99999750e-001 9.99999750e-001 9.99999750e-001 9.99999750e-001 9.99999750e-001 9.99999750e-001 9.99999750e-001 9.99999750e-001 9.99999750e-001 9.99999750e-001 9.99999750e-001 9.99999750e-001 9.99999750e-001 9.99999750e-001 9.99999750e-001 9.99999750e-001 9.99999750e-001 9.99999750e-001 9.99999750e-001 9.99999750e-001 9.99999750e-001 9.99999750e-001 9.99999750e-001 9.99999750e-001 9.99999750e-001 9.99999750e-001 9.99999750e-001 9.99999750e-001 9.99999750e-001 ;
        6.09346455e-002 1.82509434e-001 3.04076802e-001 4.25257238e-001 5.43544452e-001 6.54649837e-001 7.53451564e-001 8.35486437e-001 8.98394017e-001 9.42432804e-001 9.70288041e-001 9.86116583e-001 9.94161620e-001 9.97804078e-001 9.99266336e-001 9.99783995e-001 9.99944389e-001 9.99987510e-001 9.99997455e-001 9.99999392e-001 9.99999705e-001 9.99999746e-001 9.99999750e-001 9.99999750e-001 9.99999750e-001 9.99999750e-001 9.99999750e-001 9.99999750e-001 9.99999750e-001 9.99999750e-001 9.99999750e-001 9.99999750e-001 9.99999750e-001 9.99999750e-001 9.99999750e-001 9.99999750e-001 9.99999750e-001 9.99999750e-001 9.99999750e-001 9.99999750e-001 9.99999750e-001 9.99999750e-001 9.99999750e-001 9.99999750e-001 9.99999750e-001 9.99999750e-001 9.99999750e-001 9.99999750e-001 9.99999750e-001 9.99999750e-001 9.99999750e-001 9.99999750e-001 9.99999750e-001 9.99999750e-001 9.99999750e-001 9.99999750e-001 9.99999750e-001 9.99999750e-001 9.99999750e-001 9.99999750e-001 9.99999750e-001 9.99999750e-001 9.99999750e-001 9.99999750e-001 9.99999750e-001 9.99999750e-001 9.99999750e-001 9.99999750e-001 9.99999750e-001 9.99999750e-001 9.99999750e-001 9.99999750e-001 9.99999750e-001 9.99999750e-001 9.99999750e-001 9.99999750e-001 9.99999750e-001 9.99999750e-001 9.99999750e-001 9.99999750e-001 9.99999750e-001 9.99999750e-001 9.99999750e-001 9.99999750e-001 9.99999750e-001 9.99999750e-001 9.99999750e-001 9.99999750e-001 9.99999750e-001 9.99999750e-001 9.99999750e-001 9.99999750e-001 9.99999750e-001 9.99999750e-001 9.99999750e-001 9.99999750e-001 9.99999750e-001 9.99999750e-001 9.99999750e-001 9.99999750e-001 9.99999750e-001 ;
        6.31493315e-002 1.89067984e-001 3.15623128e-001 4.41722750e-001 5.63794478e-001 6.76499946e-001 7.74492581e-001 8.53744200e-001 9.12581868e-001 9.52240482e-001 9.76316643e-001 9.89404510e-001 9.95748512e-001 9.98479509e-001 9.99518767e-001 9.99866279e-001 9.99967585e-001 9.99993069e-001 9.99998528e-001 9.99999508e-001 9.99999652e-001 9.99999668e-001 9.99999670e-001 9.99999670e-001 9.99999670e-001 9.99999670e-001 9.99999670e-001 9.99999670e-001 9.99999670e-001 9.99999670e-001 9.99999670e-001 9.99999670e-001 9.99999670e-001 9.99999670e-001 9.99999670e-001 9.99999670e-001 9.99999670e-001 9.99999670e-001 9.99999670e-001 9.99999670e-001 9.99999670e-001 9.99999670e-001 9.99999670e-001 9.99999670e-001 9.99999670e-001 9.99999670e-001 9.99999670e-001 9.99999670e-001 9.99999670e-001 9.99999670e-001 9.99999670e-001 9.99999670e-001 9.99999670e-001 9.99999670e-001 9.99999670e-001 9.99999670e-001 9.99999670e-001 9.99999670e-001 9.99999670e-001 9.99999670e-001 9.99999670e-001 9.99999670e-001 9.99999670e-001 9.99999670e-001 9.99999670e-001 9.99999670e-001 9.99999670e-001 9.99999670e-001 9.99999670e-001 9.99999670e-001 9.99999670e-001 9.99999670e-001 9.99999670e-001 9.99999670e-001 9.99999670e-001 9.99999670e-001 9.99999670e-001 9.99999670e-001 9.99999670e-001 9.99999670e-001 9.99999670e-001 9.99999670e-001 9.99999670e-001 9.99999670e-001 9.99999670e-001 9.99999670e-001 9.99999670e-001 9.99999670e-001 9.99999670e-001 9.99999670e-001 9.99999670e-001 9.99999670e-001 9.99999670e-001 9.99999670e-001 9.99999670e-001 9.99999670e-001 9.99999670e-001 9.99999670e-001 9.99999670e-001 9.99999670e-001 9.99999670e-001 ;
        6.49432916e-002 1.95951630e-001 3.28696567e-001 4.60474865e-001 5.86106199e-001 6.99640765e-001 7.95834953e-001 8.71331933e-001 9.25506308e-001 9.60687895e-001 9.81215565e-001 9.91921408e-001 9.96891725e-001 9.98937284e-001 9.99679647e-001 9.99915595e-001 9.99980675e-001 9.99996069e-001 9.99999145e-001 9.99999654e-001 9.99999722e-001 9.99999729e-001 9.99999730e-001 9.99999730e-001 9.99999730e-001 9.99999730e-001 9.99999730e-001 9.99999730e-001 9.99999730e-001 9.99999730e-001 9.99999730e-001 9.99999730e-001 9.99999730e-001 9.99999730e-001 9.99999730e-001 9.99999730e-001 9.99999730e-001 9.99999730e-001 9.99999730e-001 9.99999730e-001 9.99999730e-001 9.99999730e-001 9.99999730e-001 9.99999730e-001 9.99999730e-001 9.99999730e-001 9.99999730e-001 9.99999730e-001 9.99999730e-001 9.99999730e-001 9.99999730e-001 9.99999730e-001 9.99999730e-001 9.99999730e-001 9.99999730e-001 9.99999730e-001 9.99999730e-001 9.99999730e-001 9.99999730e-001 9.99999730e-001 9.99999730e-001 9.99999730e-001 9.99999730e-001 9.99999730e-001 9.99999730e-001 9.99999730e-001 9.99999730e-001 9.99999730e-001 9.99999730e-001 9.99999730e-001 9.99999730e-001 9.99999730e-001 9.99999730e-001 9.99999730e-001 9.99999730e-001 9.99999730e-001 9.99999730e-001 9.99999730e-001 9.99999730e-001 9.99999730e-001 9.99999730e-001 9.99999730e-001 9.99999730e-001 9.99999730e-001 9.99999730e-001 9.99999730e-001 9.99999730e-001 9.99999730e-001 9.99999730e-001 9.99999730e-001 9.99999730e-001 9.99999730e-001 9.99999730e-001 9.99999730e-001 9.99999730e-001 9.99999730e-001 9.99999730e-001 9.99999730e-001 9.99999730e-001 9.99999730e-001 9.99999730e-001 ;
        6.69172731e-002 2.02120437e-001 3.40550175e-001 4.77999080e-001 6.07386800e-001 7.21775332e-001 8.15967319e-001 8.87468554e-001 9.36954619e-001 9.67887239e-001 9.85228178e-001 9.93900882e-001 9.97753564e-001 9.99266945e-001 9.99789733e-001 9.99947396e-001 9.99988493e-001 9.99997628e-001 9.99999328e-001 9.99999586e-001 9.99999617e-001 9.99999620e-001 9.99999620e-001 9.99999620e-001 9.99999620e-001 9.99999620e-001 9.99999620e-001 9.99999620e-001 9.99999620e-001 9.99999620e-001 9.99999620e-001 9.99999620e-001 9.99999620e-001 9.99999620e-001 9.99999620e-001 9.99999620e-001 9.99999620e-001 9.99999620e-001 9.99999620e-001 9.99999620e-001 9.99999620e-001 9.99999620e-001 9.99999620e-001 9.99999620e-001 9.99999620e-001 9.99999620e-001 9.99999620e-001 9.99999620e-001 9.99999620e-001 9.99999620e-001 9.99999620e-001 9.99999620e-001 9.99999620e-001 9.99999620e-001 9.99999620e-001 9.99999620e-001 9.99999620e-001 9.99999620e-001 9.99999620e-001 9.99999620e-001 9.99999620e-001 9.99999620e-001 9.99999620e-001 9.99999620e-001 9.99999620e-001 9.99999620e-001 9.99999620e-001 9.99999620e-001 9.99999620e-001 9.99999620e-001 9.99999620e-001 9.99999620e-001 9.99999620e-001 9.99999620e-001 9.99999620e-001 9.99999620e-001 9.99999620e-001 9.99999620e-001 9.99999620e-001 9.99999620e-001 9.99999620e-001 9.99999620e-001 9.99999620e-001 9.99999620e-001 9.99999620e-001 9.99999620e-001 9.99999620e-001 9.99999620e-001 9.99999620e-001 9.99999620e-001 9.99999620e-001 9.99999620e-001 9.99999620e-001 9.99999620e-001 9.99999620e-001 9.99999620e-001 9.99999620e-001 9.99999620e-001 9.99999620e-001 9.99999620e-001 9.99999620e-001 ;
        6.72526691e-002 2.05626547e-001 3.50077134e-001 4.93986649e-001 6.27470268e-001 7.42480429e-001 8.34282805e-001 9.01651470e-001 9.46648889e-001 9.73748874e-001 9.88360961e-001 9.95377867e-001 9.98366004e-001 9.99489485e-001 9.99860322e-001 9.99966920e-001 9.99993306e-001 9.99998847e-001 9.99999816e-001 9.99999954e-001 9.99999969e-001 9.99999970e-001 9.99999970e-001 9.99999970e-001 9.99999970e-001 9.99999970e-001 9.99999970e-001 9.99999970e-001 9.99999970e-001 9.99999970e-001 9.99999970e-001 9.99999970e-001 9.99999970e-001 9.99999970e-001 9.99999970e-001 9.99999970e-001 9.99999970e-001 9.99999970e-001 9.99999970e-001 9.99999970e-001 9.99999970e-001 9.99999970e-001 9.99999970e-001 9.99999970e-001 9.99999970e-001 9.99999970e-001 9.99999970e-001 9.99999970e-001 9.99999970e-001 9.99999970e-001 9.99999970e-001 9.99999970e-001 9.99999970e-001 9.99999970e-001 9.99999970e-001 9.99999970e-001 9.99999970e-001 9.99999970e-001 9.99999970e-001 9.99999970e-001 9.99999970e-001 9.99999970e-001 9.99999970e-001 9.99999970e-001 9.99999970e-001 9.99999970e-001 9.99999970e-001 9.99999970e-001 9.99999970e-001 9.99999970e-001 9.99999970e-001 9.99999970e-001 9.99999970e-001 9.99999970e-001 9.99999970e-001 9.99999970e-001 9.99999970e-001 9.99999970e-001 9.99999970e-001 9.99999970e-001 9.99999970e-001 9.99999970e-001 9.99999970e-001 9.99999970e-001 9.99999970e-001 9.99999970e-001 9.99999970e-001 9.99999970e-001 9.99999970e-001 9.99999970e-001 9.99999970e-001 9.99999970e-001 9.99999970e-001 9.99999970e-001 9.99999970e-001 9.99999970e-001 9.99999970e-001 9.99999970e-001 9.99999970e-001 9.99999970e-001 9.99999970e-001 ;
        6.77875236e-002 2.08335467e-001 3.57874376e-001 5.07937411e-001 6.45739811e-001 7.61642354e-001 8.51181181e-001 9.14506509e-001 9.55191815e-001 9.78736585e-001 9.90923815e-001 9.96536405e-001 9.98825865e-001 9.99649059e-001 9.99908285e-001 9.99979142e-001 9.99995752e-001 9.99999040e-001 9.99999580e-001 9.99999652e-001 9.99999659e-001 9.99999660e-001 9.99999660e-001 9.99999660e-001 9.99999660e-001 9.99999660e-001 9.99999660e-001 9.99999660e-001 9.99999660e-001 9.99999660e-001 9.99999660e-001 9.99999660e-001 9.99999660e-001 9.99999660e-001 9.99999660e-001 9.99999660e-001 9.99999660e-001 9.99999660e-001 9.99999660e-001 9.99999660e-001 9.99999660e-001 9.99999660e-001 9.99999660e-001 9.99999660e-001 9.99999660e-001 9.99999660e-001 9.99999660e-001 9.99999660e-001 9.99999660e-001 9.99999660e-001 9.99999660e-001 9.99999660e-001 9.99999660e-001 9.99999660e-001 9.99999660e-001 9.99999660e-001 9.99999660e-001 9.99999660e-001 9.99999660e-001 9.99999660e-001 9.99999660e-001 9.99999660e-001 9.99999660e-001 9.99999660e-001 9.99999660e-001 9.99999660e-001 9.99999660e-001 9.99999660e-001 9.99999660e-001 9.99999660e-001 9.99999660e-001 9.99999660e-001 9.99999660e-001 9.99999660e-001 9.99999660e-001 9.99999660e-001 9.99999660e-001 9.99999660e-001 9.99999660e-001 9.99999660e-001 9.99999660e-001 9.99999660e-001 9.99999660e-001 9.99999660e-001 9.99999660e-001 9.99999660e-001 9.99999660e-001 9.99999660e-001 9.99999660e-001 9.99999660e-001 9.99999660e-001 9.99999660e-001 9.99999660e-001 9.99999660e-001 9.99999660e-001 9.99999660e-001 9.99999660e-001 9.99999660e-001 9.99999660e-001 9.99999660e-001 9.99999660e-001 ;
        6.62514484e-002 2.06425194e-001 3.60159648e-001 5.17017407e-001 6.60230901e-001 7.77801478e-001 8.65551484e-001 9.25274482e-001 9.62160149e-001 9.82671894e-001 9.92870850e-001 9.97381171e-001 9.99146840e-001 9.99755409e-001 9.99938787e-001 9.99986650e-001 9.99997345e-001 9.99999361e-001 9.99999676e-001 9.99999716e-001 9.99999720e-001 9.99999720e-001 9.99999720e-001 9.99999720e-001 9.99999720e-001 9.99999720e-001 9.99999720e-001 9.99999720e-001 9.99999720e-001 9.99999720e-001 9.99999720e-001 9.99999720e-001 9.99999720e-001 9.99999720e-001 9.99999720e-001 9.99999720e-001 9.99999720e-001 9.99999720e-001 9.99999720e-001 9.99999720e-001 9.99999720e-001 9.99999720e-001 9.99999720e-001 9.99999720e-001 9.99999720e-001 9.99999720e-001 9.99999720e-001 9.99999720e-001 9.99999720e-001 9.99999720e-001 9.99999720e-001 9.99999720e-001 9.99999720e-001 9.99999720e-001 9.99999720e-001 9.99999720e-001 9.99999720e-001 9.99999720e-001 9.99999720e-001 9.99999720e-001 9.99999720e-001 9.99999720e-001 9.99999720e-001 9.99999720e-001 9.99999720e-001 9.99999720e-001 9.99999720e-001 9.99999720e-001 9.99999720e-001 9.99999720e-001 9.99999720e-001 9.99999720e-001 9.99999720e-001 9.99999720e-001 9.99999720e-001 9.99999720e-001 9.99999720e-001 9.99999720e-001 9.99999720e-001 9.99999720e-001 9.99999720e-001 9.99999720e-001 9.99999720e-001 9.99999720e-001 9.99999720e-001 9.99999720e-001 9.99999720e-001 9.99999720e-001 9.99999720e-001 9.99999720e-001 9.99999720e-001 9.99999720e-001 9.99999720e-001 9.99999720e-001 9.99999720e-001 9.99999720e-001 9.99999720e-001 9.99999720e-001 9.99999720e-001 9.99999720e-001 9.99999720e-001 ;
        6.50283978e-002 2.04268561e-001 3.61086357e-001 5.23913229e-001 6.72375842e-001 7.91899469e-001 8.78218969e-001 9.34679259e-001 9.68115868e-001 9.85939169e-001 9.94433870e-001 9.98033876e-001 9.99384231e-001 9.99830286e-001 9.99959198e-001 9.99991512e-001 9.99998453e-001 9.99999709e-001 9.99999896e-001 9.99999918e-001 9.99999920e-001 9.99999920e-001 9.99999920e-001 9.99999920e-001 9.99999920e-001 9.99999920e-001 9.99999920e-001 9.99999920e-001 9.99999920e-001 9.99999920e-001 9.99999920e-001 9.99999920e-001 9.99999920e-001 9.99999920e-001 9.99999920e-001 9.99999920e-001 9.99999920e-001 9.99999920e-001 9.99999920e-001 9.99999920e-001 9.99999920e-001 9.99999920e-001 9.99999920e-001 9.99999920e-001 9.99999920e-001 9.99999920e-001 9.99999920e-001 9.99999920e-001 9.99999920e-001 9.99999920e-001 9.99999920e-001 9.99999920e-001 9.99999920e-001 9.99999920e-001 9.99999920e-001 9.99999920e-001 9.99999920e-001 9.99999920e-001 9.99999920e-001 9.99999920e-001 9.99999920e-001 9.99999920e-001 9.99999920e-001 9.99999920e-001 9.99999920e-001 9.99999920e-001 9.99999920e-001 9.99999920e-001 9.99999920e-001 9.99999920e-001 9.99999920e-001 9.99999920e-001 9.99999920e-001 9.99999920e-001 9.99999920e-001 9.99999920e-001 9.99999920e-001 9.99999920e-001 9.99999920e-001 9.99999920e-001 9.99999920e-001 9.99999920e-001 9.99999920e-001 9.99999920e-001 9.99999920e-001 9.99999920e-001 9.99999920e-001 9.99999920e-001 9.99999920e-001 9.99999920e-001 9.99999920e-001 9.99999920e-001 9.99999920e-001 9.99999920e-001 9.99999920e-001 9.99999920e-001 9.99999920e-001 9.99999920e-001 9.99999920e-001 9.99999920e-001 9.99999920e-001 ;
        6.24148704e-002 1.98028884e-001 3.55264909e-001 5.23184538e-001 6.78119158e-001 8.01441233e-001 8.87844353e-001 9.42053868e-001 9.72757295e-001 9.88424541e-001 9.95585149e-001 9.98498072e-001 9.99547184e-001 9.99879825e-001 9.99972033e-001 9.99994166e-001 9.99998706e-001 9.99999488e-001 9.99999597e-001 9.99999609e-001 9.99999610e-001 9.99999610e-001 9.99999610e-001 9.99999610e-001 9.99999610e-001 9.99999610e-001 9.99999610e-001 9.99999610e-001 9.99999610e-001 9.99999610e-001 9.99999610e-001 9.99999610e-001 9.99999610e-001 9.99999610e-001 9.99999610e-001 9.99999610e-001 9.99999610e-001 9.99999610e-001 9.99999610e-001 9.99999610e-001 9.99999610e-001 9.99999610e-001 9.99999610e-001 9.99999610e-001 9.99999610e-001 9.99999610e-001 9.99999610e-001 9.99999610e-001 9.99999610e-001 9.99999610e-001 9.99999610e-001 9.99999610e-001 9.99999610e-001 9.99999610e-001 9.99999610e-001 9.99999610e-001 9.99999610e-001 9.99999610e-001 9.99999610e-001 9.99999610e-001 9.99999610e-001 9.99999610e-001 9.99999610e-001 9.99999610e-001 9.99999610e-001 9.99999610e-001 9.99999610e-001 9.99999610e-001 9.99999610e-001 9.99999610e-001 9.99999610e-001 9.99999610e-001 9.99999610e-001 9.99999610e-001 9.99999610e-001 9.99999610e-001 9.99999610e-001 9.99999610e-001 9.99999610e-001 9.99999610e-001 9.99999610e-001 9.99999610e-001 9.99999610e-001 9.99999610e-001 9.99999610e-001 9.99999610e-001 9.99999610e-001 9.99999610e-001 9.99999610e-001 9.99999610e-001 9.99999610e-001 9.99999610e-001 9.99999610e-001 9.99999610e-001 9.99999610e-001 9.99999610e-001 9.99999610e-001 9.99999610e-001 9.99999610e-001 9.99999610e-001 9.99999610e-001 ;
        6.01153607e-002 1.92182604e-001 3.49195258e-001 5.20975147e-001 6.81582320e-001 8.08734433e-001 8.95691400e-001 9.48177866e-001 9.76575045e-001 9.90411974e-001 9.96469586e-001 9.98838788e-001 9.99661420e-001 9.99913157e-001 9.99980480e-001 9.99996048e-001 9.99999118e-001 9.99999624e-001 9.99999692e-001 9.99999699e-001 9.99999700e-001 9.99999700e-001 9.99999700e-001 9.99999700e-001 9.99999700e-001 9.99999700e-001 9.99999700e-001 9.99999700e-001 9.99999700e-001 9.99999700e-001 9.99999700e-001 9.99999700e-001 9.99999700e-001 9.99999700e-001 9.99999700e-001 9.99999700e-001 9.99999700e-001 9.99999700e-001 9.99999700e-001 9.99999700e-001 9.99999700e-001 9.99999700e-001 9.99999700e-001 9.99999700e-001 9.99999700e-001 9.99999700e-001 9.99999700e-001 9.99999700e-001 9.99999700e-001 9.99999700e-001 9.99999700e-001 9.99999700e-001 9.99999700e-001 9.99999700e-001 9.99999700e-001 9.99999700e-001 9.99999700e-001 9.99999700e-001 9.99999700e-001 9.99999700e-001 9.99999700e-001 9.99999700e-001 9.99999700e-001 9.99999700e-001 9.99999700e-001 9.99999700e-001 9.99999700e-001 9.99999700e-001 9.99999700e-001 9.99999700e-001 9.99999700e-001 9.99999700e-001 9.99999700e-001 9.99999700e-001 9.99999700e-001 9.99999700e-001 9.99999700e-001 9.99999700e-001 9.99999700e-001 9.99999700e-001 9.99999700e-001 9.99999700e-001 9.99999700e-001 9.99999700e-001 9.99999700e-001 9.99999700e-001 9.99999700e-001 9.99999700e-001 9.99999700e-001 9.99999700e-001 9.99999700e-001 9.99999700e-001 9.99999700e-001 9.99999700e-001 9.99999700e-001 9.99999700e-001 9.99999700e-001 9.99999700e-001 9.99999700e-001 9.99999700e-001 9.99999700e-001 ;
        5.73308631e-002 1.84450140e-001 3.38799219e-001 5.12088374e-001 6.77869782e-001 8.10410610e-001 8.99946145e-001 9.52287251e-001 9.79342615e-001 9.91891540e-001 9.97131295e-001 9.99092473e-001 9.99745358e-001 9.99937046e-001 9.99986234e-001 9.99997149e-001 9.99999215e-001 9.99999543e-001 9.99999585e-001 9.99999590e-001 9.99999590e-001 9.99999590e-001 9.99999590e-001 9.99999590e-001 9.99999590e-001 9.99999590e-001 9.99999590e-001 9.99999590e-001 9.99999590e-001 9.99999590e-001 9.99999590e-001 9.99999590e-001 9.99999590e-001 9.99999590e-001 9.99999590e-001 9.99999590e-001 9.99999590e-001 9.99999590e-001 9.99999590e-001 9.99999590e-001 9.99999590e-001 9.99999590e-001 9.99999590e-001 9.99999590e-001 9.99999590e-001 9.99999590e-001 9.99999590e-001 9.99999590e-001 9.99999590e-001 9.99999590e-001 9.99999590e-001 9.99999590e-001 9.99999590e-001 9.99999590e-001 9.99999590e-001 9.99999590e-001 9.99999590e-001 9.99999590e-001 9.99999590e-001 9.99999590e-001 9.99999590e-001 9.99999590e-001 9.99999590e-001 9.99999590e-001 9.99999590e-001 9.99999590e-001 9.99999590e-001 9.99999590e-001 9.99999590e-001 9.99999590e-001 9.99999590e-001 9.99999590e-001 9.99999590e-001 9.99999590e-001 9.99999590e-001 9.99999590e-001 9.99999590e-001 9.99999590e-001 9.99999590e-001 9.99999590e-001 9.99999590e-001 9.99999590e-001 9.99999590e-001 9.99999590e-001 9.99999590e-001 9.99999590e-001 9.99999590e-001 9.99999590e-001 9.99999590e-001 9.99999590e-001 9.99999590e-001 9.99999590e-001 9.99999590e-001 9.99999590e-001 9.99999590e-001 9.99999590e-001 9.99999590e-001 9.99999590e-001 9.99999590e-001 9.99999590e-001 9.99999590e-001 ;
        5.47997686e-002 1.77301695e-001 3.28862420e-001 5.02803273e-001 6.72540126e-001 8.09832347e-001 9.02213014e-001 9.55042629e-001 9.81346432e-001 9.92990149e-001 9.97620800e-001 9.99275981e-001 9.99804186e-001 9.99953246e-001 9.99990047e-001 9.99997902e-001 9.99999332e-001 9.99999550e-001 9.99999577e-001 9.99999580e-001 9.99999580e-001 9.99999580e-001 9.99999580e-001 9.99999580e-001 9.99999580e-001 9.99999580e-001 9.99999580e-001 9.99999580e-001 9.99999580e-001 9.99999580e-001 9.99999580e-001 9.99999580e-001 9.99999580e-001 9.99999580e-001 9.99999580e-001 9.99999580e-001 9.99999580e-001 9.99999580e-001 9.99999580e-001 9.99999580e-001 9.99999580e-001 9.99999580e-001 9.99999580e-001 9.99999580e-001 9.99999580e-001 9.99999580e-001 9.99999580e-001 9.99999580e-001 9.99999580e-001 9.99999580e-001 9.99999580e-001 9.99999580e-001 9.99999580e-001 9.99999580e-001 9.99999580e-001 9.99999580e-001 9.99999580e-001 9.99999580e-001 9.99999580e-001 9.99999580e-001 9.99999580e-001 9.99999580e-001 9.99999580e-001 9.99999580e-001 9.99999580e-001 9.99999580e-001 9.99999580e-001 9.99999580e-001 9.99999580e-001 9.99999580e-001 9.99999580e-001 9.99999580e-001 9.99999580e-001 9.99999580e-001 9.99999580e-001 9.99999580e-001 9.99999580e-001 9.99999580e-001 9.99999580e-001 9.99999580e-001 9.99999580e-001 9.99999580e-001 9.99999580e-001 9.99999580e-001 9.99999580e-001 9.99999580e-001 9.99999580e-001 9.99999580e-001 9.99999580e-001 9.99999580e-001 9.99999580e-001 9.99999580e-001 9.99999580e-001 9.99999580e-001 9.99999580e-001 9.99999580e-001 9.99999580e-001 9.99999580e-001 9.99999580e-001 9.99999580e-001 9.99999580e-001 ;
        5.22622064e-002 1.69900445e-001 3.17710424e-001 4.90582358e-001 6.62813955e-001 8.04802444e-001 9.01335517e-001 9.56103225e-001 9.82596251e-001 9.93787073e-001 9.97996578e-001 9.99418873e-001 9.99849696e-001 9.99965612e-001 9.99993007e-001 9.99998628e-001 9.99999615e-001 9.99999761e-001 9.99999778e-001 9.99999780e-001 9.99999780e-001 9.99999780e-001 9.99999780e-001 9.99999780e-001 9.99999780e-001 9.99999780e-001 9.99999780e-001 9.99999780e-001 9.99999780e-001 9.99999780e-001 9.99999780e-001 9.99999780e-001 9.99999780e-001 9.99999780e-001 9.99999780e-001 9.99999780e-001 9.99999780e-001 9.99999780e-001 9.99999780e-001 9.99999780e-001 9.99999780e-001 9.99999780e-001 9.99999780e-001 9.99999780e-001 9.99999780e-001 9.99999780e-001 9.99999780e-001 9.99999780e-001 9.99999780e-001 9.99999780e-001 9.99999780e-001 9.99999780e-001 9.99999780e-001 9.99999780e-001 9.99999780e-001 9.99999780e-001 9.99999780e-001 9.99999780e-001 9.99999780e-001 9.99999780e-001 9.99999780e-001 9.99999780e-001 9.99999780e-001 9.99999780e-001 9.99999780e-001 9.99999780e-001 9.99999780e-001 9.99999780e-001 9.99999780e-001 9.99999780e-001 9.99999780e-001 9.99999780e-001 9.99999780e-001 9.99999780e-001 9.99999780e-001 9.99999780e-001 9.99999780e-001 9.99999780e-001 9.99999780e-001 9.99999780e-001 9.99999780e-001 9.99999780e-001 9.99999780e-001 9.99999780e-001 9.99999780e-001 9.99999780e-001 9.99999780e-001 9.99999780e-001 9.99999780e-001 9.99999780e-001 9.99999780e-001 9.99999780e-001 9.99999780e-001 9.99999780e-001 9.99999780e-001 9.99999780e-001 9.99999780e-001 9.99999780e-001 9.99999780e-001 9.99999780e-001 9.99999780e-001 ;
        4.99710708e-002 1.63192535e-001 3.07500440e-001 4.79122028e-001 6.53179488e-001 7.99099748e-001 8.99431097e-001 9.56297504e-001 9.83314592e-001 9.94320393e-001 9.98260480e-001 9.99520050e-001 9.99881403e-001 9.99973846e-001 9.99994683e-001 9.99998763e-001 9.99999444e-001 9.99999539e-001 9.99999549e-001 9.99999550e-001 9.99999550e-001 9.99999550e-001 9.99999550e-001 9.99999550e-001 9.99999550e-001 9.99999550e-001 9.99999550e-001 9.99999550e-001 9.99999550e-001 9.99999550e-001 9.99999550e-001 9.99999550e-001 9.99999550e-001 9.99999550e-001 9.99999550e-001 9.99999550e-001 9.99999550e-001 9.99999550e-001 9.99999550e-001 9.99999550e-001 9.99999550e-001 9.99999550e-001 9.99999550e-001 9.99999550e-001 9.99999550e-001 9.99999550e-001 9.99999550e-001 9.99999550e-001 9.99999550e-001 9.99999550e-001 9.99999550e-001 9.99999550e-001 9.99999550e-001 9.99999550e-001 9.99999550e-001 9.99999550e-001 9.99999550e-001 9.99999550e-001 9.99999550e-001 9.99999550e-001 9.99999550e-001 9.99999550e-001 9.99999550e-001 9.99999550e-001 9.99999550e-001 9.99999550e-001 9.99999550e-001 9.99999550e-001 9.99999550e-001 9.99999550e-001 9.99999550e-001 9.99999550e-001 9.99999550e-001 9.99999550e-001 9.99999550e-001 9.99999550e-001 9.99999550e-001 9.99999550e-001 9.99999550e-001 9.99999550e-001 9.99999550e-001 9.99999550e-001 9.99999550e-001 9.99999550e-001 9.99999550e-001 9.99999550e-001 9.99999550e-001 9.99999550e-001 9.99999550e-001 9.99999550e-001 9.99999550e-001 9.99999550e-001 9.99999550e-001 9.99999550e-001 9.99999550e-001 9.99999550e-001 9.99999550e-001 9.99999550e-001 9.99999550e-001 9.99999550e-001 9.99999550e-001 ;
        4.77831391e-002 1.56774908e-001 2.97582928e-001 4.67476119e-001 6.42401146e-001 7.91440237e-001 8.95533183e-001 9.55147779e-001 9.83376227e-001 9.94606379e-001 9.98443665e-001 9.99596316e-001 9.99905634e-001 9.99980109e-001 9.99996056e-001 9.99999042e-001 9.99999520e-001 9.99999583e-001 9.99999589e-001 9.99999590e-001 9.99999590e-001 9.99999590e-001 9.99999590e-001 9.99999590e-001 9.99999590e-001 9.99999590e-001 9.99999590e-001 9.99999590e-001 9.99999590e-001 9.99999590e-001 9.99999590e-001 9.99999590e-001 9.99999590e-001 9.99999590e-001 9.99999590e-001 9.99999590e-001 9.99999590e-001 9.99999590e-001 9.99999590e-001 9.99999590e-001 9.99999590e-001 9.99999590e-001 9.99999590e-001 9.99999590e-001 9.99999590e-001 9.99999590e-001 9.99999590e-001 9.99999590e-001 9.99999590e-001 9.99999590e-001 9.99999590e-001 9.99999590e-001 9.99999590e-001 9.99999590e-001 9.99999590e-001 9.99999590e-001 9.99999590e-001 9.99999590e-001 9.99999590e-001 9.99999590e-001 9.99999590e-001 9.99999590e-001 9.99999590e-001 9.99999590e-001 9.99999590e-001 9.99999590e-001 9.99999590e-001 9.99999590e-001 9.99999590e-001 9.99999590e-001 9.99999590e-001 9.99999590e-001 9.99999590e-001 9.99999590e-001 9.99999590e-001 9.99999590e-001 9.99999590e-001 9.99999590e-001 9.99999590e-001 9.99999590e-001 9.99999590e-001 9.99999590e-001 9.99999590e-001 9.99999590e-001 9.99999590e-001 9.99999590e-001 9.99999590e-001 9.99999590e-001 9.99999590e-001 9.99999590e-001 9.99999590e-001 9.99999590e-001 9.99999590e-001 9.99999590e-001 9.99999590e-001 9.99999590e-001 9.99999590e-001 9.99999590e-001 9.99999590e-001 9.99999590e-001 9.99999590e-001];
elseif mat == 23   %'difvarcompacum23.txt'
    matriz = [8.71000000e-002 2.12800000e-001 2.92225000e-001 3.65475000e-001 4.24650000e-001 4.72625000e-001 5.14075000e-001 5.51425000e-001 5.96125000e-001 6.39375000e-001 6.67100000e-001 6.88425000e-001 7.11325000e-001 7.29075000e-001 7.48350000e-001 7.70750000e-001 7.94500000e-001 8.19275000e-001 8.35250000e-001 8.49475000e-001 8.61275000e-001 8.70075000e-001 8.79700000e-001 8.90875000e-001 9.02100000e-001 9.11025000e-001 9.18225000e-001 9.24800000e-001 9.30925000e-001 9.38275000e-001 9.44125000e-001 9.50125000e-001 9.58650000e-001 9.64400000e-001 9.69050000e-001 9.73400000e-001 9.77575000e-001 9.80925000e-001 9.83125000e-001 9.85775000e-001 9.87075000e-001 9.87925000e-001 9.88800000e-001 9.89575000e-001 9.90775000e-001 9.93200000e-001 9.95225000e-001 9.95950000e-001 9.97250000e-001 9.99500000e-001 1.00000000e+000 1.00000000e+000 1.00000000e+000 1.00000000e+000 1.00000000e+000 1.00000000e+000 1.00000000e+000 1.00000000e+000 1.00000000e+000 1.00000000e+000 1.00000000e+000 1.00000000e+000 1.00000000e+000 1.00000000e+000 1.00000000e+000 1.00000000e+000 1.00000000e+000 1.00000000e+000 1.00000000e+000 1.00000000e+000 1.00000000e+000 1.00000000e+000 1.00000000e+000 1.00000000e+000 1.00000000e+000 1.00000000e+000 1.00000000e+000 1.00000000e+000 1.00000000e+000 1.00000000e+000 1.00000000e+000 1.00000000e+000 1.00000000e+000 1.00000000e+000 1.00000000e+000 1.00000000e+000 1.00000000e+000 1.00000000e+000 1.00000000e+000 1.00000000e+000 1.00000000e+000 1.00000000e+000 1.00000000e+000 1.00000000e+000 1.00000000e+000 1.00000000e+000 1.00000000e+000 1.00000000e+000 1.00000000e+000 1.00000000e+000 1.00000000e+000 ;
        6.02505625e-002 1.64168875e-001 2.59103312e-001 3.41169062e-001 4.20466000e-001 4.87765562e-001 5.47419437e-001 6.01579750e-001 6.55434250e-001 7.02094937e-001 7.41309438e-001 7.77254125e-001 8.09993875e-001 8.36881187e-001 8.62870188e-001 8.85832938e-001 9.08197563e-001 9.25678938e-001 9.39872125e-001 9.51744438e-001 9.61555750e-001 9.70018000e-001 9.76391688e-001 9.82799875e-001 9.87484375e-001 9.91972000e-001 9.94681938e-001 9.96521500e-001 9.97945750e-001 9.98677938e-001 9.99175750e-001 9.99577750e-001 9.99804250e-001 9.99996250e-001 1.00000000e+000 1.00000000e+000 1.00000000e+000 1.00000000e+000 1.00000000e+000 1.00000000e+000 1.00000000e+000 1.00000000e+000 1.00000000e+000 1.00000000e+000 1.00000000e+000 1.00000000e+000 1.00000000e+000 1.00000000e+000 1.00000000e+000 1.00000000e+000 1.00000000e+000 1.00000000e+000 1.00000000e+000 1.00000000e+000 1.00000000e+000 1.00000000e+000 1.00000000e+000 1.00000000e+000 1.00000000e+000 1.00000000e+000 1.00000000e+000 1.00000000e+000 1.00000000e+000 1.00000000e+000 1.00000000e+000 1.00000000e+000 1.00000000e+000 1.00000000e+000 1.00000000e+000 1.00000000e+000 1.00000000e+000 1.00000000e+000 1.00000000e+000 1.00000000e+000 1.00000000e+000 1.00000000e+000 1.00000000e+000 1.00000000e+000 1.00000000e+000 1.00000000e+000 1.00000000e+000 1.00000000e+000 1.00000000e+000 1.00000000e+000 1.00000000e+000 1.00000000e+000 1.00000000e+000 1.00000000e+000 1.00000000e+000 1.00000000e+000 1.00000000e+000 1.00000000e+000 1.00000000e+000 1.00000000e+000 1.00000000e+000 1.00000000e+000 1.00000000e+000 1.00000000e+000 1.00000000e+000 1.00000000e+000 1.00000000e+000 ;
        5.74093923e-002 1.68115455e-001 2.72383754e-001 3.70071703e-001 4.57533329e-001 5.39015770e-001 6.12645188e-001 6.77228925e-001 7.34657433e-001 7.84331919e-001 8.28140365e-001 8.66064710e-001 8.96449003e-001 9.21497116e-001 9.41676486e-001 9.57535498e-001 9.70253446e-001 9.79651759e-001 9.86358622e-001 9.90969614e-001 9.94074062e-001 9.96246812e-001 9.97638996e-001 9.98531948e-001 9.99084752e-001 9.99428765e-001 9.99669680e-001 9.99817887e-001 9.99900864e-001 9.99942073e-001 9.99967881e-001 9.99985495e-001 9.99995612e-001 9.99999991e-001 1.00000000e+000 1.00000000e+000 1.00000000e+000 1.00000000e+000 1.00000000e+000 1.00000000e+000 1.00000000e+000 1.00000000e+000 1.00000000e+000 1.00000000e+000 1.00000000e+000 1.00000000e+000 1.00000000e+000 1.00000000e+000 1.00000000e+000 1.00000000e+000 1.00000000e+000 1.00000000e+000 1.00000000e+000 1.00000000e+000 1.00000000e+000 1.00000000e+000 1.00000000e+000 1.00000000e+000 1.00000000e+000 1.00000000e+000 1.00000000e+000 1.00000000e+000 1.00000000e+000 1.00000000e+000 1.00000000e+000 1.00000000e+000 1.00000000e+000 1.00000000e+000 1.00000000e+000 1.00000000e+000 1.00000000e+000 1.00000000e+000 1.00000000e+000 1.00000000e+000 1.00000000e+000 1.00000000e+000 1.00000000e+000 1.00000000e+000 1.00000000e+000 1.00000000e+000 1.00000000e+000 1.00000000e+000 1.00000000e+000 1.00000000e+000 1.00000000e+000 1.00000000e+000 1.00000000e+000 1.00000000e+000 1.00000000e+000 1.00000000e+000 1.00000000e+000 1.00000000e+000 1.00000000e+000 1.00000000e+000 1.00000000e+000 1.00000000e+000 1.00000000e+000 1.00000000e+000 1.00000000e+000 1.00000000e+000 1.00000000e+000 ;
        6.16283441e-002 1.83067070e-001 2.99082334e-001 4.07665208e-001 5.07663464e-001 5.97759647e-001 6.77174867e-001 7.46291781e-001 8.05008571e-001 8.53240432e-001 8.91986609e-001 9.22504482e-001 9.45945815e-001 9.63324952e-001 9.75689486e-001 9.84262287e-001 9.90070416e-001 9.93862406e-001 9.96294346e-001 9.97829324e-001 9.98772117e-001 9.99330555e-001 9.99648602e-001 9.99828166e-001 9.99923584e-001 9.99969476e-001 9.99987590e-001 9.99995568e-001 9.99999179e-001 1.00000063e+000 1.00000099e+000 1.00000099e+000 1.00000099e+000 1.00000099e+000 1.00000099e+000 1.00000099e+000 1.00000099e+000 1.00000099e+000 1.00000099e+000 1.00000099e+000 1.00000099e+000 1.00000099e+000 1.00000099e+000 1.00000099e+000 1.00000099e+000 1.00000099e+000 1.00000099e+000 1.00000099e+000 1.00000099e+000 1.00000099e+000 1.00000099e+000 1.00000099e+000 1.00000099e+000 1.00000099e+000 1.00000099e+000 1.00000099e+000 1.00000099e+000 1.00000099e+000 1.00000099e+000 1.00000099e+000 1.00000099e+000 1.00000099e+000 1.00000099e+000 1.00000099e+000 1.00000099e+000 1.00000099e+000 1.00000099e+000 1.00000099e+000 1.00000099e+000 1.00000099e+000 1.00000099e+000 1.00000099e+000 1.00000099e+000 1.00000099e+000 1.00000099e+000 1.00000099e+000 1.00000099e+000 1.00000099e+000 1.00000099e+000 1.00000099e+000 1.00000099e+000 1.00000099e+000 1.00000099e+000 1.00000099e+000 1.00000099e+000 1.00000099e+000 1.00000099e+000 1.00000099e+000 1.00000099e+000 1.00000099e+000 1.00000099e+000 1.00000099e+000 1.00000099e+000 1.00000099e+000 1.00000099e+000 1.00000099e+000 1.00000099e+000 1.00000099e+000 1.00000099e+000 1.00000099e+000 1.00000099e+000 ;
        6.81424783e-002 2.01541879e-001 3.28991050e-001 4.47935149e-001 5.56774328e-001 6.52542835e-001 7.34335634e-001 8.02082103e-001 8.57013586e-001 8.99612843e-001 9.31571557e-001 9.54715597e-001 9.71032618e-001 9.82053560e-001 9.89217957e-001 9.93741975e-001 9.96510383e-001 9.98134055e-001 9.99045611e-001 9.99535274e-001 9.99785525e-001 9.99905216e-001 9.99961407e-001 9.99985057e-001 9.99994746e-001 9.99998304e-001 9.99999582e-001 1.00000006e+000 1.00000022e+000 1.00000027e+000 1.00000028e+000 1.00000028e+000 1.00000028e+000 1.00000028e+000 1.00000028e+000 1.00000028e+000 1.00000028e+000 1.00000028e+000 1.00000028e+000 1.00000028e+000 1.00000028e+000 1.00000028e+000 1.00000028e+000 1.00000028e+000 1.00000028e+000 1.00000028e+000 1.00000028e+000 1.00000028e+000 1.00000028e+000 1.00000028e+000 1.00000028e+000 1.00000028e+000 1.00000028e+000 1.00000028e+000 1.00000028e+000 1.00000028e+000 1.00000028e+000 1.00000028e+000 1.00000028e+000 1.00000028e+000 1.00000028e+000 1.00000028e+000 1.00000028e+000 1.00000028e+000 1.00000028e+000 1.00000028e+000 1.00000028e+000 1.00000028e+000 1.00000028e+000 1.00000028e+000 1.00000028e+000 1.00000028e+000 1.00000028e+000 1.00000028e+000 1.00000028e+000 1.00000028e+000 1.00000028e+000 1.00000028e+000 1.00000028e+000 1.00000028e+000 1.00000028e+000 1.00000028e+000 1.00000028e+000 1.00000028e+000 1.00000028e+000 1.00000028e+000 1.00000028e+000 1.00000028e+000 1.00000028e+000 1.00000028e+000 1.00000028e+000 1.00000028e+000 1.00000028e+000 1.00000028e+000 1.00000028e+000 1.00000028e+000 1.00000028e+000 1.00000028e+000 1.00000028e+000 1.00000028e+000 1.00000028e+000 ;
        7.42633758e-002 2.19708329e-001 3.57995601e-001 4.85676584e-001 5.99898646e-001 6.98544946e-001 7.79731106e-001 8.44077035e-001 8.93288355e-001 9.29633694e-001 9.55491516e-001 9.72888007e-001 9.84107280e-001 9.91058473e-001 9.95193761e-001 9.97548786e-001 9.98808388e-001 9.99448520e-001 9.99758326e-001 9.99899733e-001 9.99961053e-001 9.99985697e-001 9.99995028e-001 9.99998378e-001 9.99999483e-001 9.99999819e-001 9.99999912e-001 9.99999935e-001 9.99999939e-001 9.99999940e-001 9.99999940e-001 9.99999940e-001 9.99999940e-001 9.99999940e-001 9.99999940e-001 9.99999940e-001 9.99999940e-001 9.99999940e-001 9.99999940e-001 9.99999940e-001 9.99999940e-001 9.99999940e-001 9.99999940e-001 9.99999940e-001 9.99999940e-001 9.99999940e-001 9.99999940e-001 9.99999940e-001 9.99999940e-001 9.99999940e-001 9.99999940e-001 9.99999940e-001 9.99999940e-001 9.99999940e-001 9.99999940e-001 9.99999940e-001 9.99999940e-001 9.99999940e-001 9.99999940e-001 9.99999940e-001 9.99999940e-001 9.99999940e-001 9.99999940e-001 9.99999940e-001 9.99999940e-001 9.99999940e-001 9.99999940e-001 9.99999940e-001 9.99999940e-001 9.99999940e-001 9.99999940e-001 9.99999940e-001 9.99999940e-001 9.99999940e-001 9.99999940e-001 9.99999940e-001 9.99999940e-001 9.99999940e-001 9.99999940e-001 9.99999940e-001 9.99999940e-001 9.99999940e-001 9.99999940e-001 9.99999940e-001 9.99999940e-001 9.99999940e-001 9.99999940e-001 9.99999940e-001 9.99999940e-001 9.99999940e-001 9.99999940e-001 9.99999940e-001 9.99999940e-001 9.99999940e-001 9.99999940e-001 9.99999940e-001 9.99999940e-001 9.99999940e-001 9.99999940e-001 9.99999940e-001 9.99999940e-001 ;
        8.02112277e-002 2.36968706e-001 3.84797023e-001 5.19541574e-001 6.37416651e-001 7.36337534e-001 8.16036097e-001 8.76666754e-001 9.20517449e-001 9.50865517e-001 9.70944488e-001 9.83659287e-001 9.91319159e-001 9.95633594e-001 9.97913322e-001 9.99054104e-001 9.99594280e-001 9.99836814e-001 9.99938607e-001 9.99978276e-001 9.99992683e-001 9.99997522e-001 9.99999014e-001 9.99999435e-001 9.99999542e-001 9.99999565e-001 9.99999569e-001 9.99999570e-001 9.99999570e-001 9.99999570e-001 9.99999570e-001 9.99999570e-001 9.99999570e-001 9.99999570e-001 9.99999570e-001 9.99999570e-001 9.99999570e-001 9.99999570e-001 9.99999570e-001 9.99999570e-001 9.99999570e-001 9.99999570e-001 9.99999570e-001 9.99999570e-001 9.99999570e-001 9.99999570e-001 9.99999570e-001 9.99999570e-001 9.99999570e-001 9.99999570e-001 9.99999570e-001 9.99999570e-001 9.99999570e-001 9.99999570e-001 9.99999570e-001 9.99999570e-001 9.99999570e-001 9.99999570e-001 9.99999570e-001 9.99999570e-001 9.99999570e-001 9.99999570e-001 9.99999570e-001 9.99999570e-001 9.99999570e-001 9.99999570e-001 9.99999570e-001 9.99999570e-001 9.99999570e-001 9.99999570e-001 9.99999570e-001 9.99999570e-001 9.99999570e-001 9.99999570e-001 9.99999570e-001 9.99999570e-001 9.99999570e-001 9.99999570e-001 9.99999570e-001 9.99999570e-001 9.99999570e-001 9.99999570e-001 9.99999570e-001 9.99999570e-001 9.99999570e-001 9.99999570e-001 9.99999570e-001 9.99999570e-001 9.99999570e-001 9.99999570e-001 9.99999570e-001 9.99999570e-001 9.99999570e-001 9.99999570e-001 9.99999570e-001 9.99999570e-001 9.99999570e-001 9.99999570e-001 9.99999570e-001 9.99999570e-001 9.99999570e-001 ;
        8.54788757e-002 2.52137044e-001 4.08187721e-001 5.48265507e-001 6.68614517e-001 7.67394574e-001 8.44235695e-001 9.00932842e-001 9.40040147e-001 9.65475895e-001 9.81134105e-001 9.90241846e-001 9.95234795e-001 9.97814160e-001 9.99065274e-001 9.99627714e-001 9.99861986e-001 9.99952362e-001 9.99984550e-001 9.99995212e-001 9.99998468e-001 9.99999374e-001 9.99999600e-001 9.99999650e-001 9.99999659e-001 9.99999660e-001 9.99999660e-001 9.99999660e-001 9.99999660e-001 9.99999660e-001 9.99999660e-001 9.99999660e-001 9.99999660e-001 9.99999660e-001 9.99999660e-001 9.99999660e-001 9.99999660e-001 9.99999660e-001 9.99999660e-001 9.99999660e-001 9.99999660e-001 9.99999660e-001 9.99999660e-001 9.99999660e-001 9.99999660e-001 9.99999660e-001 9.99999660e-001 9.99999660e-001 9.99999660e-001 9.99999660e-001 9.99999660e-001 9.99999660e-001 9.99999660e-001 9.99999660e-001 9.99999660e-001 9.99999660e-001 9.99999660e-001 9.99999660e-001 9.99999660e-001 9.99999660e-001 9.99999660e-001 9.99999660e-001 9.99999660e-001 9.99999660e-001 9.99999660e-001 9.99999660e-001 9.99999660e-001 9.99999660e-001 9.99999660e-001 9.99999660e-001 9.99999660e-001 9.99999660e-001 9.99999660e-001 9.99999660e-001 9.99999660e-001 9.99999660e-001 9.99999660e-001 9.99999660e-001 9.99999660e-001 9.99999660e-001 9.99999660e-001 9.99999660e-001 9.99999660e-001 9.99999660e-001 9.99999660e-001 9.99999660e-001 9.99999660e-001 9.99999660e-001 9.99999660e-001 9.99999660e-001 9.99999660e-001 9.99999660e-001 9.99999660e-001 9.99999660e-001 9.99999660e-001 9.99999660e-001 9.99999660e-001 9.99999660e-001 9.99999660e-001 9.99999660e-001 9.99999660e-001 ;
        9.10979411e-002 2.68090809e-001 4.31840640e-001 5.76504083e-001 6.98114933e-001 7.95201025e-001 8.68393063e-001 9.20262300e-001 9.54760712e-001 9.75904526e-001 9.87895023e-001 9.94276918e-001 9.97465359e-001 9.98952649e-001 9.99598221e-001 9.99857343e-001 9.99953131e-001 9.99985595e-001 9.99995648e-001 9.99998484e-001 9.99999208e-001 9.99999372e-001 9.99999404e-001 9.99999409e-001 9.99999410e-001 9.99999410e-001 9.99999410e-001 9.99999410e-001 9.99999410e-001 9.99999410e-001 9.99999410e-001 9.99999410e-001 9.99999410e-001 9.99999410e-001 9.99999410e-001 9.99999410e-001 9.99999410e-001 9.99999410e-001 9.99999410e-001 9.99999410e-001 9.99999410e-001 9.99999410e-001 9.99999410e-001 9.99999410e-001 9.99999410e-001 9.99999410e-001 9.99999410e-001 9.99999410e-001 9.99999410e-001 9.99999410e-001 9.99999410e-001 9.99999410e-001 9.99999410e-001 9.99999410e-001 9.99999410e-001 9.99999410e-001 9.99999410e-001 9.99999410e-001 9.99999410e-001 9.99999410e-001 9.99999410e-001 9.99999410e-001 9.99999410e-001 9.99999410e-001 9.99999410e-001 9.99999410e-001 9.99999410e-001 9.99999410e-001 9.99999410e-001 9.99999410e-001 9.99999410e-001 9.99999410e-001 9.99999410e-001 9.99999410e-001 9.99999410e-001 9.99999410e-001 9.99999410e-001 9.99999410e-001 9.99999410e-001 9.99999410e-001 9.99999410e-001 9.99999410e-001 9.99999410e-001 9.99999410e-001 9.99999410e-001 9.99999410e-001 9.99999410e-001 9.99999410e-001 9.99999410e-001 9.99999410e-001 9.99999410e-001 9.99999410e-001 9.99999410e-001 9.99999410e-001 9.99999410e-001 9.99999410e-001 9.99999410e-001 9.99999410e-001 9.99999410e-001 9.99999410e-001 9.99999410e-001 ;
        9.69790543e-002 2.84156889e-001 4.55264091e-001 6.03626959e-001 7.25501696e-001 8.19944052e-001 8.88786375e-001 9.35828000e-001 9.65490561e-001 9.82818717e-001 9.92065126e-001 9.96595854e-001 9.98643690e-001 9.99498719e-001 9.99828450e-001 9.99945820e-001 9.99984188e-001 9.99995620e-001 9.99998717e-001 9.99999473e-001 9.99999636e-001 9.99999665e-001 9.99999670e-001 9.99999670e-001 9.99999670e-001 9.99999670e-001 9.99999670e-001 9.99999670e-001 9.99999670e-001 9.99999670e-001 9.99999670e-001 9.99999670e-001 9.99999670e-001 9.99999670e-001 9.99999670e-001 9.99999670e-001 9.99999670e-001 9.99999670e-001 9.99999670e-001 9.99999670e-001 9.99999670e-001 9.99999670e-001 9.99999670e-001 9.99999670e-001 9.99999670e-001 9.99999670e-001 9.99999670e-001 9.99999670e-001 9.99999670e-001 9.99999670e-001 9.99999670e-001 9.99999670e-001 9.99999670e-001 9.99999670e-001 9.99999670e-001 9.99999670e-001 9.99999670e-001 9.99999670e-001 9.99999670e-001 9.99999670e-001 9.99999670e-001 9.99999670e-001 9.99999670e-001 9.99999670e-001 9.99999670e-001 9.99999670e-001 9.99999670e-001 9.99999670e-001 9.99999670e-001 9.99999670e-001 9.99999670e-001 9.99999670e-001 9.99999670e-001 9.99999670e-001 9.99999670e-001 9.99999670e-001 9.99999670e-001 9.99999670e-001 9.99999670e-001 9.99999670e-001 9.99999670e-001 9.99999670e-001 9.99999670e-001 9.99999670e-001 9.99999670e-001 9.99999670e-001 9.99999670e-001 9.99999670e-001 9.99999670e-001 9.99999670e-001 9.99999670e-001 9.99999670e-001 9.99999670e-001 9.99999670e-001 9.99999670e-001 9.99999670e-001 9.99999670e-001 9.99999670e-001 9.99999670e-001 9.99999670e-001 9.99999670e-001 ;
        1.04013834e-001 3.03486444e-001 4.82373457e-001 6.33751426e-001 7.54438045e-001 8.44938131e-001 9.08316709e-001 9.49551098e-001 9.74321500e-001 9.87956821e-001 9.94824906e-001 9.97966990e-001 9.99267036e-001 9.99756728e-001 9.99925529e-001 9.99978876e-001 9.99994299e-001 9.99998359e-001 9.99999319e-001 9.99999519e-001 9.99999555e-001 9.99999560e-001 9.99999560e-001 9.99999560e-001 9.99999560e-001 9.99999560e-001 9.99999560e-001 9.99999560e-001 9.99999560e-001 9.99999560e-001 9.99999560e-001 9.99999560e-001 9.99999560e-001 9.99999560e-001 9.99999560e-001 9.99999560e-001 9.99999560e-001 9.99999560e-001 9.99999560e-001 9.99999560e-001 9.99999560e-001 9.99999560e-001 9.99999560e-001 9.99999560e-001 9.99999560e-001 9.99999560e-001 9.99999560e-001 9.99999560e-001 9.99999560e-001 9.99999560e-001 9.99999560e-001 9.99999560e-001 9.99999560e-001 9.99999560e-001 9.99999560e-001 9.99999560e-001 9.99999560e-001 9.99999560e-001 9.99999560e-001 9.99999560e-001 9.99999560e-001 9.99999560e-001 9.99999560e-001 9.99999560e-001 9.99999560e-001 9.99999560e-001 9.99999560e-001 9.99999560e-001 9.99999560e-001 9.99999560e-001 9.99999560e-001 9.99999560e-001 9.99999560e-001 9.99999560e-001 9.99999560e-001 9.99999560e-001 9.99999560e-001 9.99999560e-001 9.99999560e-001 9.99999560e-001 9.99999560e-001 9.99999560e-001 9.99999560e-001 9.99999560e-001 9.99999560e-001 9.99999560e-001 9.99999560e-001 9.99999560e-001 9.99999560e-001 9.99999560e-001 9.99999560e-001 9.99999560e-001 9.99999560e-001 9.99999560e-001 9.99999560e-001 9.99999560e-001 9.99999560e-001 9.99999560e-001 9.99999560e-001 9.99999560e-001 9.99999560e-001 ;
        1.11592235e-001 3.23394473e-001 5.09925839e-001 6.63651333e-001 7.82328598e-001 8.67897444e-001 9.25303263e-001 9.60883447e-001 9.81108367e-001 9.91638821e-001 9.96623629e-001 9.98763175e-001 9.99589727e-001 9.99876919e-001 9.99966439e-001 9.99991476e-001 9.99997768e-001 9.99999189e-001 9.99999473e-001 9.99999522e-001 9.99999529e-001 9.99999530e-001 9.99999530e-001 9.99999530e-001 9.99999530e-001 9.99999530e-001 9.99999530e-001 9.99999530e-001 9.99999530e-001 9.99999530e-001 9.99999530e-001 9.99999530e-001 9.99999530e-001 9.99999530e-001 9.99999530e-001 9.99999530e-001 9.99999530e-001 9.99999530e-001 9.99999530e-001 9.99999530e-001 9.99999530e-001 9.99999530e-001 9.99999530e-001 9.99999530e-001 9.99999530e-001 9.99999530e-001 9.99999530e-001 9.99999530e-001 9.99999530e-001 9.99999530e-001 9.99999530e-001 9.99999530e-001 9.99999530e-001 9.99999530e-001 9.99999530e-001 9.99999530e-001 9.99999530e-001 9.99999530e-001 9.99999530e-001 9.99999530e-001 9.99999530e-001 9.99999530e-001 9.99999530e-001 9.99999530e-001 9.99999530e-001 9.99999530e-001 9.99999530e-001 9.99999530e-001 9.99999530e-001 9.99999530e-001 9.99999530e-001 9.99999530e-001 9.99999530e-001 9.99999530e-001 9.99999530e-001 9.99999530e-001 9.99999530e-001 9.99999530e-001 9.99999530e-001 9.99999530e-001 9.99999530e-001 9.99999530e-001 9.99999530e-001 9.99999530e-001 9.99999530e-001 9.99999530e-001 9.99999530e-001 9.99999530e-001 9.99999530e-001 9.99999530e-001 9.99999530e-001 9.99999530e-001 9.99999530e-001 9.99999530e-001 9.99999530e-001 9.99999530e-001 9.99999530e-001 9.99999530e-001 9.99999530e-001 9.99999530e-001 9.99999530e-001 ;
        1.20107259e-001 3.46624614e-001 5.40932875e-001 6.95790462e-001 8.10715271e-001 8.89996310e-001 9.40653048e-001 9.70465846e-001 9.86521205e-001 9.94384380e-001 9.97872856e-001 9.99270564e-001 9.99774599e-001 9.99937414e-001 9.99984283e-001 9.99996271e-001 9.99998987e-001 9.99999530e-001 9.99999624e-001 9.99999638e-001 9.99999640e-001 9.99999640e-001 9.99999640e-001 9.99999640e-001 9.99999640e-001 9.99999640e-001 9.99999640e-001 9.99999640e-001 9.99999640e-001 9.99999640e-001 9.99999640e-001 9.99999640e-001 9.99999640e-001 9.99999640e-001 9.99999640e-001 9.99999640e-001 9.99999640e-001 9.99999640e-001 9.99999640e-001 9.99999640e-001 9.99999640e-001 9.99999640e-001 9.99999640e-001 9.99999640e-001 9.99999640e-001 9.99999640e-001 9.99999640e-001 9.99999640e-001 9.99999640e-001 9.99999640e-001 9.99999640e-001 9.99999640e-001 9.99999640e-001 9.99999640e-001 9.99999640e-001 9.99999640e-001 9.99999640e-001 9.99999640e-001 9.99999640e-001 9.99999640e-001 9.99999640e-001 9.99999640e-001 9.99999640e-001 9.99999640e-001 9.99999640e-001 9.99999640e-001 9.99999640e-001 9.99999640e-001 9.99999640e-001 9.99999640e-001 9.99999640e-001 9.99999640e-001 9.99999640e-001 9.99999640e-001 9.99999640e-001 9.99999640e-001 9.99999640e-001 9.99999640e-001 9.99999640e-001 9.99999640e-001 9.99999640e-001 9.99999640e-001 9.99999640e-001 9.99999640e-001 9.99999640e-001 9.99999640e-001 9.99999640e-001 9.99999640e-001 9.99999640e-001 9.99999640e-001 9.99999640e-001 9.99999640e-001 9.99999640e-001 9.99999640e-001 9.99999640e-001 9.99999640e-001 9.99999640e-001 9.99999640e-001 9.99999640e-001 9.99999640e-001 9.99999640e-001 ;
        1.28953824e-001 3.68702381e-001 5.69885211e-001 7.24907626e-001 8.35475991e-001 9.08507652e-001 9.52958398e-001 9.77766763e-001 9.90385993e-001 9.96212602e-001 9.98647396e-001 9.99564349e-001 9.99874179e-001 9.99967545e-001 9.99992476e-001 9.99998338e-001 9.99999542e-001 9.99999755e-001 9.99999786e-001 9.99999790e-001 9.99999790e-001 9.99999790e-001 9.99999790e-001 9.99999790e-001 9.99999790e-001 9.99999790e-001 9.99999790e-001 9.99999790e-001 9.99999790e-001 9.99999790e-001 9.99999790e-001 9.99999790e-001 9.99999790e-001 9.99999790e-001 9.99999790e-001 9.99999790e-001 9.99999790e-001 9.99999790e-001 9.99999790e-001 9.99999790e-001 9.99999790e-001 9.99999790e-001 9.99999790e-001 9.99999790e-001 9.99999790e-001 9.99999790e-001 9.99999790e-001 9.99999790e-001 9.99999790e-001 9.99999790e-001 9.99999790e-001 9.99999790e-001 9.99999790e-001 9.99999790e-001 9.99999790e-001 9.99999790e-001 9.99999790e-001 9.99999790e-001 9.99999790e-001 9.99999790e-001 9.99999790e-001 9.99999790e-001 9.99999790e-001 9.99999790e-001 9.99999790e-001 9.99999790e-001 9.99999790e-001 9.99999790e-001 9.99999790e-001 9.99999790e-001 9.99999790e-001 9.99999790e-001 9.99999790e-001 9.99999790e-001 9.99999790e-001 9.99999790e-001 9.99999790e-001 9.99999790e-001 9.99999790e-001 9.99999790e-001 9.99999790e-001 9.99999790e-001 9.99999790e-001 9.99999790e-001 9.99999790e-001 9.99999790e-001 9.99999790e-001 9.99999790e-001 9.99999790e-001 9.99999790e-001 9.99999790e-001 9.99999790e-001 9.99999790e-001 9.99999790e-001 9.99999790e-001 9.99999790e-001 9.99999790e-001 9.99999790e-001 9.99999790e-001 9.99999790e-001 9.99999790e-001 ;
        1.37343647e-001 3.92082141e-001 5.99918025e-001 7.53884264e-001 8.58838726e-001 9.24889905e-001 9.63130106e-001 9.83397943e-001 9.93179787e-001 9.97458044e-001 9.99145163e-001 9.99742124e-001 9.99930563e-001 9.99983262e-001 9.99996222e-001 9.99999006e-001 9.99999524e-001 9.99999608e-001 9.99999619e-001 9.99999620e-001 9.99999620e-001 9.99999620e-001 9.99999620e-001 9.99999620e-001 9.99999620e-001 9.99999620e-001 9.99999620e-001 9.99999620e-001 9.99999620e-001 9.99999620e-001 9.99999620e-001 9.99999620e-001 9.99999620e-001 9.99999620e-001 9.99999620e-001 9.99999620e-001 9.99999620e-001 9.99999620e-001 9.99999620e-001 9.99999620e-001 9.99999620e-001 9.99999620e-001 9.99999620e-001 9.99999620e-001 9.99999620e-001 9.99999620e-001 9.99999620e-001 9.99999620e-001 9.99999620e-001 9.99999620e-001 9.99999620e-001 9.99999620e-001 9.99999620e-001 9.99999620e-001 9.99999620e-001 9.99999620e-001 9.99999620e-001 9.99999620e-001 9.99999620e-001 9.99999620e-001 9.99999620e-001 9.99999620e-001 9.99999620e-001 9.99999620e-001 9.99999620e-001 9.99999620e-001 9.99999620e-001 9.99999620e-001 9.99999620e-001 9.99999620e-001 9.99999620e-001 9.99999620e-001 9.99999620e-001 9.99999620e-001 9.99999620e-001 9.99999620e-001 9.99999620e-001 9.99999620e-001 9.99999620e-001 9.99999620e-001 9.99999620e-001 9.99999620e-001 9.99999620e-001 9.99999620e-001 9.99999620e-001 9.99999620e-001 9.99999620e-001 9.99999620e-001 9.99999620e-001 9.99999620e-001 9.99999620e-001 9.99999620e-001 9.99999620e-001 9.99999620e-001 9.99999620e-001 9.99999620e-001 9.99999620e-001 9.99999620e-001 9.99999620e-001 9.99999620e-001 9.99999620e-001 ;
        1.45953096e-001 4.12975023e-001 6.26103504e-001 7.78777811e-001 8.78513631e-001 9.38262738e-001 9.71097876e-001 9.87602291e-001 9.95155330e-001 9.98285842e-001 9.99454332e-001 9.99844731e-001 9.99960662e-001 9.99990983e-001 9.99997892e-001 9.99999249e-001 9.99999475e-001 9.99999506e-001 9.99999510e-001 9.99999510e-001 9.99999510e-001 9.99999510e-001 9.99999510e-001 9.99999510e-001 9.99999510e-001 9.99999510e-001 9.99999510e-001 9.99999510e-001 9.99999510e-001 9.99999510e-001 9.99999510e-001 9.99999510e-001 9.99999510e-001 9.99999510e-001 9.99999510e-001 9.99999510e-001 9.99999510e-001 9.99999510e-001 9.99999510e-001 9.99999510e-001 9.99999510e-001 9.99999510e-001 9.99999510e-001 9.99999510e-001 9.99999510e-001 9.99999510e-001 9.99999510e-001 9.99999510e-001 9.99999510e-001 9.99999510e-001 9.99999510e-001 9.99999510e-001 9.99999510e-001 9.99999510e-001 9.99999510e-001 9.99999510e-001 9.99999510e-001 9.99999510e-001 9.99999510e-001 9.99999510e-001 9.99999510e-001 9.99999510e-001 9.99999510e-001 9.99999510e-001 9.99999510e-001 9.99999510e-001 9.99999510e-001 9.99999510e-001 9.99999510e-001 9.99999510e-001 9.99999510e-001 9.99999510e-001 9.99999510e-001 9.99999510e-001 9.99999510e-001 9.99999510e-001 9.99999510e-001 9.99999510e-001 9.99999510e-001 9.99999510e-001 9.99999510e-001 9.99999510e-001 9.99999510e-001 9.99999510e-001 9.99999510e-001 9.99999510e-001 9.99999510e-001 9.99999510e-001 9.99999510e-001 9.99999510e-001 9.99999510e-001 9.99999510e-001 9.99999510e-001 9.99999510e-001 9.99999510e-001 9.99999510e-001 9.99999510e-001 9.99999510e-001 9.99999510e-001 9.99999510e-001 9.99999510e-001 ;
        1.51217012e-001 4.28964824e-001 6.47644880e-001 7.99658943e-001 8.94750433e-001 9.48918632e-001 9.77168825e-001 9.90651867e-001 9.96516665e-001 9.98827419e-001 9.99646145e-001 9.99905016e-001 9.99977469e-001 9.99995240e-001 9.99999015e-001 9.99999701e-001 9.99999805e-001 9.99999819e-001 9.99999820e-001 9.99999820e-001 9.99999820e-001 9.99999820e-001 9.99999820e-001 9.99999820e-001 9.99999820e-001 9.99999820e-001 9.99999820e-001 9.99999820e-001 9.99999820e-001 9.99999820e-001 9.99999820e-001 9.99999820e-001 9.99999820e-001 9.99999820e-001 9.99999820e-001 9.99999820e-001 9.99999820e-001 9.99999820e-001 9.99999820e-001 9.99999820e-001 9.99999820e-001 9.99999820e-001 9.99999820e-001 9.99999820e-001 9.99999820e-001 9.99999820e-001 9.99999820e-001 9.99999820e-001 9.99999820e-001 9.99999820e-001 9.99999820e-001 9.99999820e-001 9.99999820e-001 9.99999820e-001 9.99999820e-001 9.99999820e-001 9.99999820e-001 9.99999820e-001 9.99999820e-001 9.99999820e-001 9.99999820e-001 9.99999820e-001 9.99999820e-001 9.99999820e-001 9.99999820e-001 9.99999820e-001 9.99999820e-001 9.99999820e-001 9.99999820e-001 9.99999820e-001 9.99999820e-001 9.99999820e-001 9.99999820e-001 9.99999820e-001 9.99999820e-001 9.99999820e-001 9.99999820e-001 9.99999820e-001 9.99999820e-001 9.99999820e-001 9.99999820e-001 9.99999820e-001 9.99999820e-001 9.99999820e-001 9.99999820e-001 9.99999820e-001 9.99999820e-001 9.99999820e-001 9.99999820e-001 9.99999820e-001 9.99999820e-001 9.99999820e-001 9.99999820e-001 9.99999820e-001 9.99999820e-001 9.99999820e-001 9.99999820e-001 9.99999820e-001 9.99999820e-001 9.99999820e-001 9.99999820e-001 ;
        1.56691730e-001 4.42562449e-001 6.65030340e-001 8.16203069e-001 9.07483354e-001 9.57163749e-001 9.81767047e-001 9.92892470e-001 9.97479258e-001 9.99193541e-001 9.99769365e-001 9.99941521e-001 9.99986883e-001 9.99997305e-001 9.99999368e-001 9.99999715e-001 9.99999764e-001 9.99999769e-001 9.99999770e-001 9.99999770e-001 9.99999770e-001 9.99999770e-001 9.99999770e-001 9.99999770e-001 9.99999770e-001 9.99999770e-001 9.99999770e-001 9.99999770e-001 9.99999770e-001 9.99999770e-001 9.99999770e-001 9.99999770e-001 9.99999770e-001 9.99999770e-001 9.99999770e-001 9.99999770e-001 9.99999770e-001 9.99999770e-001 9.99999770e-001 9.99999770e-001 9.99999770e-001 9.99999770e-001 9.99999770e-001 9.99999770e-001 9.99999770e-001 9.99999770e-001 9.99999770e-001 9.99999770e-001 9.99999770e-001 9.99999770e-001 9.99999770e-001 9.99999770e-001 9.99999770e-001 9.99999770e-001 9.99999770e-001 9.99999770e-001 9.99999770e-001 9.99999770e-001 9.99999770e-001 9.99999770e-001 9.99999770e-001 9.99999770e-001 9.99999770e-001 9.99999770e-001 9.99999770e-001 9.99999770e-001 9.99999770e-001 9.99999770e-001 9.99999770e-001 9.99999770e-001 9.99999770e-001 9.99999770e-001 9.99999770e-001 9.99999770e-001 9.99999770e-001 9.99999770e-001 9.99999770e-001 9.99999770e-001 9.99999770e-001 9.99999770e-001 9.99999770e-001 9.99999770e-001 9.99999770e-001 9.99999770e-001 9.99999770e-001 9.99999770e-001 9.99999770e-001 9.99999770e-001 9.99999770e-001 9.99999770e-001 9.99999770e-001 9.99999770e-001 9.99999770e-001 9.99999770e-001 9.99999770e-001 9.99999770e-001 9.99999770e-001 9.99999770e-001 9.99999770e-001 9.99999770e-001 9.99999770e-001 ;
        1.58284102e-001 4.48845952e-001 6.75181180e-001 8.27153946e-001 9.16457133e-001 9.63090571e-001 9.85043450e-001 9.94449241e-001 9.98125238e-001 9.99429312e-001 9.99845106e-001 9.99962829e-001 9.99992068e-001 9.99998361e-001 9.99999517e-001 9.99999695e-001 9.99999718e-001 9.99999720e-001 9.99999720e-001 9.99999720e-001 9.99999720e-001 9.99999720e-001 9.99999720e-001 9.99999720e-001 9.99999720e-001 9.99999720e-001 9.99999720e-001 9.99999720e-001 9.99999720e-001 9.99999720e-001 9.99999720e-001 9.99999720e-001 9.99999720e-001 9.99999720e-001 9.99999720e-001 9.99999720e-001 9.99999720e-001 9.99999720e-001 9.99999720e-001 9.99999720e-001 9.99999720e-001 9.99999720e-001 9.99999720e-001 9.99999720e-001 9.99999720e-001 9.99999720e-001 9.99999720e-001 9.99999720e-001 9.99999720e-001 9.99999720e-001 9.99999720e-001 9.99999720e-001 9.99999720e-001 9.99999720e-001 9.99999720e-001 9.99999720e-001 9.99999720e-001 9.99999720e-001 9.99999720e-001 9.99999720e-001 9.99999720e-001 9.99999720e-001 9.99999720e-001 9.99999720e-001 9.99999720e-001 9.99999720e-001 9.99999720e-001 9.99999720e-001 9.99999720e-001 9.99999720e-001 9.99999720e-001 9.99999720e-001 9.99999720e-001 9.99999720e-001 9.99999720e-001 9.99999720e-001 9.99999720e-001 9.99999720e-001 9.99999720e-001 9.99999720e-001 9.99999720e-001 9.99999720e-001 9.99999720e-001 9.99999720e-001 9.99999720e-001 9.99999720e-001 9.99999720e-001 9.99999720e-001 9.99999720e-001 9.99999720e-001 9.99999720e-001 9.99999720e-001 9.99999720e-001 9.99999720e-001 9.99999720e-001 9.99999720e-001 9.99999720e-001 9.99999720e-001 9.99999720e-001 9.99999720e-001 9.99999720e-001 ;
        1.59894701e-001 4.53508184e-001 6.82336426e-001 8.34935790e-001 9.22951135e-001 9.67455285e-001 9.87477497e-001 9.95601477e-001 9.98595505e-001 9.99596127e-001 9.99896595e-001 9.99976588e-001 9.99995211e-001 9.99998951e-001 9.99999589e-001 9.99999679e-001 9.99999689e-001 9.99999690e-001 9.99999690e-001 9.99999690e-001 9.99999690e-001 9.99999690e-001 9.99999690e-001 9.99999690e-001 9.99999690e-001 9.99999690e-001 9.99999690e-001 9.99999690e-001 9.99999690e-001 9.99999690e-001 9.99999690e-001 9.99999690e-001 9.99999690e-001 9.99999690e-001 9.99999690e-001 9.99999690e-001 9.99999690e-001 9.99999690e-001 9.99999690e-001 9.99999690e-001 9.99999690e-001 9.99999690e-001 9.99999690e-001 9.99999690e-001 9.99999690e-001 9.99999690e-001 9.99999690e-001 9.99999690e-001 9.99999690e-001 9.99999690e-001 9.99999690e-001 9.99999690e-001 9.99999690e-001 9.99999690e-001 9.99999690e-001 9.99999690e-001 9.99999690e-001 9.99999690e-001 9.99999690e-001 9.99999690e-001 9.99999690e-001 9.99999690e-001 9.99999690e-001 9.99999690e-001 9.99999690e-001 9.99999690e-001 9.99999690e-001 9.99999690e-001 9.99999690e-001 9.99999690e-001 9.99999690e-001 9.99999690e-001 9.99999690e-001 9.99999690e-001 9.99999690e-001 9.99999690e-001 9.99999690e-001 9.99999690e-001 9.99999690e-001 9.99999690e-001 9.99999690e-001 9.99999690e-001 9.99999690e-001 9.99999690e-001 9.99999690e-001 9.99999690e-001 9.99999690e-001 9.99999690e-001 9.99999690e-001 9.99999690e-001 9.99999690e-001 9.99999690e-001 9.99999690e-001 9.99999690e-001 9.99999690e-001 9.99999690e-001 9.99999690e-001 9.99999690e-001 9.99999690e-001 9.99999690e-001 9.99999690e-001 ;
        1.59252983e-001 4.52991095e-001 6.83533952e-001 8.37835923e-001 9.26293763e-001 9.70093281e-001 9.89067063e-001 9.96373247e-001 9.98908167e-001 9.99703951e-001 9.99928499e-001 9.99984683e-001 9.99996960e-001 9.99999268e-001 9.99999636e-001 9.99999685e-001 9.99999690e-001 9.99999690e-001 9.99999690e-001 9.99999690e-001 9.99999690e-001 9.99999690e-001 9.99999690e-001 9.99999690e-001 9.99999690e-001 9.99999690e-001 9.99999690e-001 9.99999690e-001 9.99999690e-001 9.99999690e-001 9.99999690e-001 9.99999690e-001 9.99999690e-001 9.99999690e-001 9.99999690e-001 9.99999690e-001 9.99999690e-001 9.99999690e-001 9.99999690e-001 9.99999690e-001 9.99999690e-001 9.99999690e-001 9.99999690e-001 9.99999690e-001 9.99999690e-001 9.99999690e-001 9.99999690e-001 9.99999690e-001 9.99999690e-001 9.99999690e-001 9.99999690e-001 9.99999690e-001 9.99999690e-001 9.99999690e-001 9.99999690e-001 9.99999690e-001 9.99999690e-001 9.99999690e-001 9.99999690e-001 9.99999690e-001 9.99999690e-001 9.99999690e-001 9.99999690e-001 9.99999690e-001 9.99999690e-001 9.99999690e-001 9.99999690e-001 9.99999690e-001 9.99999690e-001 9.99999690e-001 9.99999690e-001 9.99999690e-001 9.99999690e-001 9.99999690e-001 9.99999690e-001 9.99999690e-001 9.99999690e-001 9.99999690e-001 9.99999690e-001 9.99999690e-001 9.99999690e-001 9.99999690e-001 9.99999690e-001 9.99999690e-001 9.99999690e-001 9.99999690e-001 9.99999690e-001 9.99999690e-001 9.99999690e-001 9.99999690e-001 9.99999690e-001 9.99999690e-001 9.99999690e-001 9.99999690e-001 9.99999690e-001 9.99999690e-001 9.99999690e-001 9.99999690e-001 9.99999690e-001 9.99999690e-001 9.99999690e-001 ;
        1.58322819e-001 4.51239643e-001 6.82849700e-001 8.38810436e-001 9.28139324e-001 9.71809448e-001 9.90184425e-001 9.96935913e-001 9.99137624e-001 9.99781797e-001 9.99950885e-001 9.99990282e-001 9.99998306e-001 9.99999712e-001 9.99999921e-001 9.99999947e-001 9.99999950e-001 9.99999950e-001 9.99999950e-001 9.99999950e-001 9.99999950e-001 9.99999950e-001 9.99999950e-001 9.99999950e-001 9.99999950e-001 9.99999950e-001 9.99999950e-001 9.99999950e-001 9.99999950e-001 9.99999950e-001 9.99999950e-001 9.99999950e-001 9.99999950e-001 9.99999950e-001 9.99999950e-001 9.99999950e-001 9.99999950e-001 9.99999950e-001 9.99999950e-001 9.99999950e-001 9.99999950e-001 9.99999950e-001 9.99999950e-001 9.99999950e-001 9.99999950e-001 9.99999950e-001 9.99999950e-001 9.99999950e-001 9.99999950e-001 9.99999950e-001 9.99999950e-001 9.99999950e-001 9.99999950e-001 9.99999950e-001 9.99999950e-001 9.99999950e-001 9.99999950e-001 9.99999950e-001 9.99999950e-001 9.99999950e-001 9.99999950e-001 9.99999950e-001 9.99999950e-001 9.99999950e-001 9.99999950e-001 9.99999950e-001 9.99999950e-001 9.99999950e-001 9.99999950e-001 9.99999950e-001 9.99999950e-001 9.99999950e-001 9.99999950e-001 9.99999950e-001 9.99999950e-001 9.99999950e-001 9.99999950e-001 9.99999950e-001 9.99999950e-001 9.99999950e-001 9.99999950e-001 9.99999950e-001 9.99999950e-001 9.99999950e-001 9.99999950e-001 9.99999950e-001 9.99999950e-001 9.99999950e-001 9.99999950e-001 9.99999950e-001 9.99999950e-001 9.99999950e-001 9.99999950e-001 9.99999950e-001 9.99999950e-001 9.99999950e-001 9.99999950e-001 9.99999950e-001 9.99999950e-001 9.99999950e-001 9.99999950e-001 ;
        1.56760071e-001 4.47624489e-001 6.79332947e-001 8.36909721e-001 9.27851546e-001 9.72283401e-001 9.90711715e-001 9.97257010e-001 9.99278452e-001 9.99829842e-001 9.99963973e-001 9.99992974e-001 9.99998468e-001 9.99999363e-001 9.99999485e-001 9.99999499e-001 9.99999500e-001 9.99999500e-001 9.99999500e-001 9.99999500e-001 9.99999500e-001 9.99999500e-001 9.99999500e-001 9.99999500e-001 9.99999500e-001 9.99999500e-001 9.99999500e-001 9.99999500e-001 9.99999500e-001 9.99999500e-001 9.99999500e-001 9.99999500e-001 9.99999500e-001 9.99999500e-001 9.99999500e-001 9.99999500e-001 9.99999500e-001 9.99999500e-001 9.99999500e-001 9.99999500e-001 9.99999500e-001 9.99999500e-001 9.99999500e-001 9.99999500e-001 9.99999500e-001 9.99999500e-001 9.99999500e-001 9.99999500e-001 9.99999500e-001 9.99999500e-001 9.99999500e-001 9.99999500e-001 9.99999500e-001 9.99999500e-001 9.99999500e-001 9.99999500e-001 9.99999500e-001 9.99999500e-001 9.99999500e-001 9.99999500e-001 9.99999500e-001 9.99999500e-001 9.99999500e-001 9.99999500e-001 9.99999500e-001 9.99999500e-001 9.99999500e-001 9.99999500e-001 9.99999500e-001 9.99999500e-001 9.99999500e-001 9.99999500e-001 9.99999500e-001 9.99999500e-001 9.99999500e-001 9.99999500e-001 9.99999500e-001 9.99999500e-001 9.99999500e-001 9.99999500e-001 9.99999500e-001 9.99999500e-001 9.99999500e-001 9.99999500e-001 9.99999500e-001 9.99999500e-001 9.99999500e-001 9.99999500e-001 9.99999500e-001 9.99999500e-001 9.99999500e-001 9.99999500e-001 9.99999500e-001 9.99999500e-001 9.99999500e-001 9.99999500e-001 9.99999500e-001 9.99999500e-001 9.99999500e-001 9.99999500e-001 9.99999500e-001 ;
        1.55182682e-001 4.43844615e-001 6.75402183e-001 8.34379420e-001 9.26938412e-001 9.72309650e-001 9.90991523e-001 9.97468382e-001 9.99378315e-001 9.99864690e-001 9.99973470e-001 9.99995043e-001 9.99998817e-001 9.99999389e-001 9.99999462e-001 9.99999469e-001 9.99999470e-001 9.99999470e-001 9.99999470e-001 9.99999470e-001 9.99999470e-001 9.99999470e-001 9.99999470e-001 9.99999470e-001 9.99999470e-001 9.99999470e-001 9.99999470e-001 9.99999470e-001 9.99999470e-001 9.99999470e-001 9.99999470e-001 9.99999470e-001 9.99999470e-001 9.99999470e-001 9.99999470e-001 9.99999470e-001 9.99999470e-001 9.99999470e-001 9.99999470e-001 9.99999470e-001 9.99999470e-001 9.99999470e-001 9.99999470e-001 9.99999470e-001 9.99999470e-001 9.99999470e-001 9.99999470e-001 9.99999470e-001 9.99999470e-001 9.99999470e-001 9.99999470e-001 9.99999470e-001 9.99999470e-001 9.99999470e-001 9.99999470e-001 9.99999470e-001 9.99999470e-001 9.99999470e-001 9.99999470e-001 9.99999470e-001 9.99999470e-001 9.99999470e-001 9.99999470e-001 9.99999470e-001 9.99999470e-001 9.99999470e-001 9.99999470e-001 9.99999470e-001 9.99999470e-001 9.99999470e-001 9.99999470e-001 9.99999470e-001 9.99999470e-001 9.99999470e-001 9.99999470e-001 9.99999470e-001 9.99999470e-001 9.99999470e-001 9.99999470e-001 9.99999470e-001 9.99999470e-001 9.99999470e-001 9.99999470e-001 9.99999470e-001 9.99999470e-001 9.99999470e-001 9.99999470e-001 9.99999470e-001 9.99999470e-001 9.99999470e-001 9.99999470e-001 9.99999470e-001 9.99999470e-001 9.99999470e-001 9.99999470e-001 9.99999470e-001 9.99999470e-001 9.99999470e-001 9.99999470e-001 9.99999470e-001 9.99999470e-001 ;
        1.53565798e-001 4.39837510e-001 6.70886180e-001 8.30965532e-001 9.25140212e-001 9.71707234e-001 9.90928682e-001 9.97533196e-001 9.99426717e-001 9.99884417e-001 9.99979303e-001 9.99996522e-001 9.99999282e-001 9.99999669e-001 9.99999715e-001 9.99999720e-001 9.99999720e-001 9.99999720e-001 9.99999720e-001 9.99999720e-001 9.99999720e-001 9.99999720e-001 9.99999720e-001 9.99999720e-001 9.99999720e-001 9.99999720e-001 9.99999720e-001 9.99999720e-001 9.99999720e-001 9.99999720e-001 9.99999720e-001 9.99999720e-001 9.99999720e-001 9.99999720e-001 9.99999720e-001 9.99999720e-001 9.99999720e-001 9.99999720e-001 9.99999720e-001 9.99999720e-001 9.99999720e-001 9.99999720e-001 9.99999720e-001 9.99999720e-001 9.99999720e-001 9.99999720e-001 9.99999720e-001 9.99999720e-001 9.99999720e-001 9.99999720e-001 9.99999720e-001 9.99999720e-001 9.99999720e-001 9.99999720e-001 9.99999720e-001 9.99999720e-001 9.99999720e-001 9.99999720e-001 9.99999720e-001 9.99999720e-001 9.99999720e-001 9.99999720e-001 9.99999720e-001 9.99999720e-001 9.99999720e-001 9.99999720e-001 9.99999720e-001 9.99999720e-001 9.99999720e-001 9.99999720e-001 9.99999720e-001 9.99999720e-001 9.99999720e-001 9.99999720e-001 9.99999720e-001 9.99999720e-001 9.99999720e-001 9.99999720e-001 9.99999720e-001 9.99999720e-001 9.99999720e-001 9.99999720e-001 9.99999720e-001 9.99999720e-001 9.99999720e-001 9.99999720e-001 9.99999720e-001 9.99999720e-001 9.99999720e-001 9.99999720e-001 9.99999720e-001 9.99999720e-001 9.99999720e-001 9.99999720e-001 9.99999720e-001 9.99999720e-001 9.99999720e-001 9.99999720e-001 9.99999720e-001 9.99999720e-001 9.99999720e-001 ;
        1.51942154e-001 4.35780171e-001 6.66233508e-001 8.27329561e-001 9.23087790e-001 9.70890510e-001 9.90728094e-001 9.97527453e-001 9.99447029e-001 9.99895145e-001 9.99982683e-001 9.99997313e-001 9.99999452e-001 9.99999727e-001 9.99999757e-001 9.99999760e-001 9.99999760e-001 9.99999760e-001 9.99999760e-001 9.99999760e-001 9.99999760e-001 9.99999760e-001 9.99999760e-001 9.99999760e-001 9.99999760e-001 9.99999760e-001 9.99999760e-001 9.99999760e-001 9.99999760e-001 9.99999760e-001 9.99999760e-001 9.99999760e-001 9.99999760e-001 9.99999760e-001 9.99999760e-001 9.99999760e-001 9.99999760e-001 9.99999760e-001 9.99999760e-001 9.99999760e-001 9.99999760e-001 9.99999760e-001 9.99999760e-001 9.99999760e-001 9.99999760e-001 9.99999760e-001 9.99999760e-001 9.99999760e-001 9.99999760e-001 9.99999760e-001 9.99999760e-001 9.99999760e-001 9.99999760e-001 9.99999760e-001 9.99999760e-001 9.99999760e-001 9.99999760e-001 9.99999760e-001 9.99999760e-001 9.99999760e-001 9.99999760e-001 9.99999760e-001 9.99999760e-001 9.99999760e-001 9.99999760e-001 9.99999760e-001 9.99999760e-001 9.99999760e-001 9.99999760e-001 9.99999760e-001 9.99999760e-001 9.99999760e-001 9.99999760e-001 9.99999760e-001 9.99999760e-001 9.99999760e-001 9.99999760e-001 9.99999760e-001 9.99999760e-001 9.99999760e-001 9.99999760e-001 9.99999760e-001 9.99999760e-001 9.99999760e-001 9.99999760e-001 9.99999760e-001 9.99999760e-001 9.99999760e-001 9.99999760e-001 9.99999760e-001 9.99999760e-001 9.99999760e-001 9.99999760e-001 9.99999760e-001 9.99999760e-001 9.99999760e-001 9.99999760e-001 9.99999760e-001 9.99999760e-001 9.99999760e-001 9.99999760e-001 ;
        1.50403661e-001 4.31919187e-001 6.61754085e-001 8.23738391e-001 9.20951209e-001 9.69943482e-001 9.90429222e-001 9.97470906e-001 9.99447895e-001 9.99900099e-001 9.99984682e-001 9.99997820e-001 9.99999564e-001 9.99999767e-001 9.99999788e-001 9.99999790e-001 9.99999790e-001 9.99999790e-001 9.99999790e-001 9.99999790e-001 9.99999790e-001 9.99999790e-001 9.99999790e-001 9.99999790e-001 9.99999790e-001 9.99999790e-001 9.99999790e-001 9.99999790e-001 9.99999790e-001 9.99999790e-001 9.99999790e-001 9.99999790e-001 9.99999790e-001 9.99999790e-001 9.99999790e-001 9.99999790e-001 9.99999790e-001 9.99999790e-001 9.99999790e-001 9.99999790e-001 9.99999790e-001 9.99999790e-001 9.99999790e-001 9.99999790e-001 9.99999790e-001 9.99999790e-001 9.99999790e-001 9.99999790e-001 9.99999790e-001 9.99999790e-001 9.99999790e-001 9.99999790e-001 9.99999790e-001 9.99999790e-001 9.99999790e-001 9.99999790e-001 9.99999790e-001 9.99999790e-001 9.99999790e-001 9.99999790e-001 9.99999790e-001 9.99999790e-001 9.99999790e-001 9.99999790e-001 9.99999790e-001 9.99999790e-001 9.99999790e-001 9.99999790e-001 9.99999790e-001 9.99999790e-001 9.99999790e-001 9.99999790e-001 9.99999790e-001 9.99999790e-001 9.99999790e-001 9.99999790e-001 9.99999790e-001 9.99999790e-001 9.99999790e-001 9.99999790e-001 9.99999790e-001 9.99999790e-001 9.99999790e-001 9.99999790e-001 9.99999790e-001 9.99999790e-001 9.99999790e-001 9.99999790e-001 9.99999790e-001 9.99999790e-001 9.99999790e-001 9.99999790e-001 9.99999790e-001 9.99999790e-001 9.99999790e-001 9.99999790e-001 9.99999790e-001 9.99999790e-001 9.99999790e-001 9.99999790e-001 9.99999790e-001 ;
        1.48954106e-001 4.28260650e-001 6.57459778e-001 8.20227479e-001 9.18797856e-001 9.68940305e-001 9.90080737e-001 9.97385644e-001 9.99435964e-001 9.99900510e-001 9.99985297e-001 9.99997837e-001 9.99999373e-001 9.99999534e-001 9.99999549e-001 9.99999550e-001 9.99999550e-001 9.99999550e-001 9.99999550e-001 9.99999550e-001 9.99999550e-001 9.99999550e-001 9.99999550e-001 9.99999550e-001 9.99999550e-001 9.99999550e-001 9.99999550e-001 9.99999550e-001 9.99999550e-001 9.99999550e-001 9.99999550e-001 9.99999550e-001 9.99999550e-001 9.99999550e-001 9.99999550e-001 9.99999550e-001 9.99999550e-001 9.99999550e-001 9.99999550e-001 9.99999550e-001 9.99999550e-001 9.99999550e-001 9.99999550e-001 9.99999550e-001 9.99999550e-001 9.99999550e-001 9.99999550e-001 9.99999550e-001 9.99999550e-001 9.99999550e-001 9.99999550e-001 9.99999550e-001 9.99999550e-001 9.99999550e-001 9.99999550e-001 9.99999550e-001 9.99999550e-001 9.99999550e-001 9.99999550e-001 9.99999550e-001 9.99999550e-001 9.99999550e-001 9.99999550e-001 9.99999550e-001 9.99999550e-001 9.99999550e-001 9.99999550e-001 9.99999550e-001 9.99999550e-001 9.99999550e-001 9.99999550e-001 9.99999550e-001 9.99999550e-001 9.99999550e-001 9.99999550e-001 9.99999550e-001 9.99999550e-001 9.99999550e-001 9.99999550e-001 9.99999550e-001 9.99999550e-001 9.99999550e-001 9.99999550e-001 9.99999550e-001 9.99999550e-001 9.99999550e-001 9.99999550e-001 9.99999550e-001 9.99999550e-001 9.99999550e-001 9.99999550e-001 9.99999550e-001 9.99999550e-001 9.99999550e-001 9.99999550e-001 9.99999550e-001 9.99999550e-001 9.99999550e-001 9.99999550e-001 9.99999550e-001 9.99999550e-001 ;
        1.47640021e-001 4.24947976e-001 6.53581375e-001 8.17068270e-001 9.16861491e-001 9.68027403e-001 9.89749225e-001 9.97294763e-001 9.99418517e-001 9.99898925e-001 9.99985681e-001 9.99998154e-001 9.99999593e-001 9.99999729e-001 9.99999739e-001 9.99999740e-001 9.99999740e-001 9.99999740e-001 9.99999740e-001 9.99999740e-001 9.99999740e-001 9.99999740e-001 9.99999740e-001 9.99999740e-001 9.99999740e-001 9.99999740e-001 9.99999740e-001 9.99999740e-001 9.99999740e-001 9.99999740e-001 9.99999740e-001 9.99999740e-001 9.99999740e-001 9.99999740e-001 9.99999740e-001 9.99999740e-001 9.99999740e-001 9.99999740e-001 9.99999740e-001 9.99999740e-001 9.99999740e-001 9.99999740e-001 9.99999740e-001 9.99999740e-001 9.99999740e-001 9.99999740e-001 9.99999740e-001 9.99999740e-001 9.99999740e-001 9.99999740e-001 9.99999740e-001 9.99999740e-001 9.99999740e-001 9.99999740e-001 9.99999740e-001 9.99999740e-001 9.99999740e-001 9.99999740e-001 9.99999740e-001 9.99999740e-001 9.99999740e-001 9.99999740e-001 9.99999740e-001 9.99999740e-001 9.99999740e-001 9.99999740e-001 9.99999740e-001 9.99999740e-001 9.99999740e-001 9.99999740e-001 9.99999740e-001 9.99999740e-001 9.99999740e-001 9.99999740e-001 9.99999740e-001 9.99999740e-001 9.99999740e-001 9.99999740e-001 9.99999740e-001 9.99999740e-001 9.99999740e-001 9.99999740e-001 9.99999740e-001 9.99999740e-001 9.99999740e-001 9.99999740e-001 9.99999740e-001 9.99999740e-001 9.99999740e-001 9.99999740e-001 9.99999740e-001 9.99999740e-001 9.99999740e-001 9.99999740e-001 9.99999740e-001 9.99999740e-001 9.99999740e-001 9.99999740e-001 9.99999740e-001 9.99999740e-001 9.99999740e-001];
end
