# Supplementary material for: Mutagenesis Objective Search and Selection Tool (MOSST): an algorithm to predict structure-function related mutations in proteins
Source: BMC Bioinformatics. 2011 Apr 27;12:122. doi: 10.1186/1471-2105-12-122 (PMC3123232; doi:10.1186/1471-2105-12-122)
Supplement: Additional file 2 — MOSST Essential Files.zip (ZIP format); compressed file including all routines for the MATLAB GUI implementation of MOSST and exemplary alignment files for family 16 glycosyl hydrolases. [file 1471-2105-12-122-S2.ZIP › MOSST Essential Files/MATLAB Files/MOSST.m]

function most2
% Analiza un alineamiento con GUIs

ciclo = 1;
while ciclo
    ciclo = 0;
    [archalin,numprot] = Ingr_alin;
    if ~isempty(archalin)
        fig = openfig('Procesando.fig','reuse');
        alin = leealin(archalin);
        if ~isempty(alin)
            [protstot,y] = size(alin);
        end
        while isempty(alin) | ((protstot < numprot) | (numprot < 0))
            if isempty(alin)
                fig1 = openfig('No_existe_alin.fig','reuse');
                pause(2);
                delete(fig);
            else
                fig1 = openfig('No_existe_prot.fig','reuse');
                pause(2);
                delete(fig);
            end
            delete(fig1);
            [archalin,numprot] = Ingr_alin;
            if ~isempty(archalin)
                fig = openfig('Procesando.fig','reuse');
                alin = leealin(archalin);
                [protstot,y] = size(alin);
            else
                alin = -1;
            end
        end
        if numprot ~= 0
            prot_obj = alin(numprot,:);
        else
            prot_obj = [];
        end
        if (alin ~= -1)
            [arbol,ord_salida,similaridad] = elimredund2(alin);
            delete(fig);
            [alin,resp] = Elim_red(arbol,alin,ord_salida);
            fig = openfig('Procesando.fig','reuse');
        end
        if (alin ~= -1) & (resp ~= -1)
            [matsig,vecsig,matsigdif,numaa,varcomp,procomp] = sigdifvar2(alin);
            matvecsig = [matsig;vecsig];
            delete(fig);
            NLSDVcrit = Dif_val_suces(matvecsig);
            if ~isempty(NLSDVcrit)
                ciclo = Grafs_obj_mut(matvecsig,NLSDVcrit,varcomp,procomp,numaa,prot_obj);
            end
        elseif resp == -1
            ciclo = 1;
            delete(fig);
        end
    end
end
