# Supplementary material for: Mutagenesis Objective Search and Selection Tool (MOSST): an algorithm to predict structure-function related mutations in proteins
Source: BMC Bioinformatics. 2011 Apr 27;12:122. doi: 10.1186/1471-2105-12-122 (PMC3123232; doi:10.1186/1471-2105-12-122)
Supplement: Additional file 2 — MOSST Essential Files.zip (ZIP format); compressed file including all routines for the MATLAB GUI implementation of MOSST and exemplary alignment files for family 16 glycosyl hydrolases. [file 1471-2105-12-122-S2.ZIP › MOSST Essential Files/MATLAB Files/Prob_mut_imp.m]

function fig = Prob_mut_imp(varargin)
% PROB_MUT_IMP Application M-file for Prob_mut.fig
%    FIG = PROB_MUT_IMP launch Prob_mut GUI.
%    PROB_MUT_IMP('callback_name', ...) invoke the named callback.

% Last Modified by GUIDE v2.0 19-Jul-2004 20:03:04

if nargin == 0 | isnumeric(varargin{1})  % LAUNCH GUI

	fig = openfig(mfilename,'reuse');

	% Use system color scheme for figure:
	set(fig,'Color',get(0,'defaultUicontrolBackgroundColor'));

	% Generate a structure of handles to pass to callbacks, and store it. 
	handles = guihandles(fig);
	guidata(fig, handles);
    
    % Muestra la posicion
    set(handles.text112, 'String', num2str(varargin{4}),...
        'ForegroundColor', [1 0 0]);
    if ~isempty(varargin{5})
        set(handles.text114, 'String', varargin{5},...
            'ForegroundColor', [1 0 0]);
    end
    
    % Obtiene las probabilidades
    [probord,aasord] = proponmut2(varargin{1},varargin{2},varargin{3});
        
    % Grafica las barras de probabilidades
    barh_2(probord,handles.axes1,handles.figure1,aasord);
    
    % Muestra las probabilidades por aminoacido
    i = 20;
    color = zeros(20,3);
    while (round(probord(i)*1000)/1000 >= 0.01) & (i >= 1)
        color(i,1) = 1;
        i = i - 1;
    end
    set(handles.text63, 'String', aasord(20), 'ForegroundColor', [color(20,1) color(20,2) color(20,3)]);
    set(handles.text67, 'String', aasord(19), 'ForegroundColor', [color(19,1) color(19,2) color(19,3)]);
    set(handles.text68, 'String', aasord(18), 'ForegroundColor', [color(18,1) color(18,2) color(18,3)]);
    set(handles.text69, 'String', aasord(17), 'ForegroundColor', [color(17,1) color(17,2) color(17,3)]);
    set(handles.text70, 'String', aasord(16), 'ForegroundColor', [color(16,1) color(16,2) color(16,3)]);
    set(handles.text71, 'String', aasord(15), 'ForegroundColor', [color(15,1) color(15,2) color(15,3)]);
    set(handles.text72, 'String', aasord(14), 'ForegroundColor', [color(14,1) color(14,2) color(14,3)]);
    set(handles.text73, 'String', aasord(13), 'ForegroundColor', [color(13,1) color(13,2) color(13,3)]);
    set(handles.text74, 'String', aasord(12), 'ForegroundColor', [color(12,1) color(12,2) color(12,3)]);
    set(handles.text75, 'String', aasord(11), 'ForegroundColor', [color(11,1) color(11,2) color(11,3)]);
    set(handles.text76, 'String', aasord(10), 'ForegroundColor', [color(10,1) color(10,2) color(10,3)]);
    set(handles.text77, 'String', aasord(9), 'ForegroundColor', [color(9,1) color(9,2) color(9,3)]);
    set(handles.text78, 'String', aasord(8), 'ForegroundColor', [color(8,1) color(8,2) color(8,3)]);
    set(handles.text79, 'String', aasord(7), 'ForegroundColor', [color(7,1) color(7,2) color(7,3)]);
    set(handles.text80, 'String', aasord(6), 'ForegroundColor', [color(6,1) color(6,2) color(6,3)]);
    set(handles.text81, 'String', aasord(5), 'ForegroundColor', [color(5,1) color(5,2) color(5,3)]);
    set(handles.text82, 'String', aasord(4), 'ForegroundColor', [color(4,1) color(4,2) color(4,3)]);
    set(handles.text83, 'String', aasord(3), 'ForegroundColor', [color(3,1) color(3,2) color(3,3)]);
    set(handles.text84, 'String', aasord(2), 'ForegroundColor', [color(2,1) color(2,2) color(2,3)]);
    set(handles.text85, 'String', aasord(1), 'ForegroundColor', [color(1,1) color(1,2) color(1,3)]);
    
    set(handles.text86, 'String', num2str(round(probord(20)*1000)/10,'%4.1f'), 'ForegroundColor', [color(20,1) color(20,2) color(20,3)]);
    set(handles.text87, 'String', num2str(round(probord(19)*1000)/10,'%4.1f'), 'ForegroundColor', [color(19,1) color(19,2) color(19,3)]);
    set(handles.text88, 'String', num2str(round(probord(18)*1000)/10,'%4.1f'), 'ForegroundColor', [color(18,1) color(18,2) color(18,3)]);
    set(handles.text89, 'String', num2str(round(probord(17)*1000)/10,'%4.1f'), 'ForegroundColor', [color(17,1) color(17,2) color(17,3)]);
    set(handles.text90, 'String', num2str(round(probord(16)*1000)/10,'%4.1f'), 'ForegroundColor', [color(16,1) color(16,2) color(16,3)]);
    set(handles.text91, 'String', num2str(round(probord(15)*1000)/10,'%4.1f'), 'ForegroundColor', [color(15,1) color(15,2) color(15,3)]);
    set(handles.text92, 'String', num2str(round(probord(14)*1000)/10,'%4.1f'), 'ForegroundColor', [color(14,1) color(14,2) color(14,3)]);
    set(handles.text93, 'String', num2str(round(probord(13)*1000)/10,'%4.1f'), 'ForegroundColor', [color(13,1) color(13,2) color(13,3)]);
    set(handles.text94, 'String', num2str(round(probord(12)*1000)/10,'%4.1f'), 'ForegroundColor', [color(12,1) color(12,2) color(12,3)]);
    set(handles.text95, 'String', num2str(round(probord(11)*1000)/10,'%4.1f'), 'ForegroundColor', [color(11,1) color(11,2) color(11,3)]);
    set(handles.text96, 'String', num2str(round(probord(10)*1000)/10,'%4.1f'), 'ForegroundColor', [color(10,1) color(10,2) color(10,3)]);
    set(handles.text97, 'String', num2str(round(probord(9)*1000)/10,'%4.1f'), 'ForegroundColor', [color(9,1) color(9,2) color(9,3)]);
    set(handles.text98, 'String', num2str(round(probord(8)*1000)/10,'%4.1f'), 'ForegroundColor', [color(8,1) color(8,2) color(8,3)]);
    set(handles.text99, 'String', num2str(round(probord(7)*1000)/10,'%4.1f'), 'ForegroundColor', [color(7,1) color(7,2) color(7,3)]);
    set(handles.text100, 'String', num2str(round(probord(6)*1000)/10,'%4.1f'), 'ForegroundColor', [color(6,1) color(6,2) color(6,3)]);
    set(handles.text101, 'String', num2str(round(probord(5)*1000)/10,'%4.1f'), 'ForegroundColor', [color(5,1) color(5,2) color(5,3)]);
    set(handles.text102, 'String', num2str(round(probord(4)*1000)/10,'%4.1f'), 'ForegroundColor', [color(4,1) color(4,2) color(4,3)]);
    set(handles.text103, 'String', num2str(round(probord(3)*1000)/10,'%4.1f'), 'ForegroundColor', [color(3,1) color(3,2) color(3,3)]);
    set(handles.text104, 'String', num2str(round(probord(2)*1000)/10,'%4.1f'), 'ForegroundColor', [color(2,1) color(2,2) color(2,3)]);
    set(handles.text105, 'String', num2str(round(probord(1)*1000)/10,'%4.1f'), 'ForegroundColor', [color(1,1) color(1,2) color(1,3)]);
    
    
    % Retorna el handle de la figura
    
    
elseif ischar(varargin{1}) % INVOKE NAMED SUBFUNCTION OR CALLBACK

	try
		[varargout{1:nargout}] = feval(varargin{:}); % FEVAL switchyard
	catch
		disp(lasterr);
	end

end


%| ABOUT CALLBACKS:
%| GUIDE automatically appends subfunction prototypes to this file, and 
%| sets objects' callback properties to call them through the FEVAL 
%| switchyard above. This comment describes that mechanism.
%|
%| Each callback subfunction declaration has the following form:
%| <SUBFUNCTION_NAME>(H, EVENTDATA, HANDLES, VARARGIN)
%|
%| The subfunction name is composed using the object's Tag and the 
%| callback type separated by '_', e.g. 'slider2_Callback',
%| 'figure1_CloseRequestFcn', 'axis1_ButtondownFcn'.
%|
%| H is the callback object's handle (obtained using GCBO).
%|
%| EVENTDATA is empty, but reserved for future use.
%|
%| HANDLES is a structure containing handles of components in GUI using
%| tags as fieldnames, e.g. handles.figure1, handles.slider2. This
%| structure is created at GUI startup using GUIHANDLES and stored in
%| the figure's application data using GUIDATA. A copy of the structure
%| is passed to each callback.  You can store additional information in
%| this structure at GUI startup, and you can change the structure
%| during callbacks.  Call guidata(h, handles) after changing your
%| copy to replace the stored original so that subsequent callbacks see
%| the updates. Type "help guihandles" and "help guidata" for more
%| information.
%|
%| VARARGIN contains any extra arguments you have passed to the
%| callback. Specify the extra arguments by editing the callback
%| property in the inspector. By default, GUIDE sets the property to:
%| <MFILENAME>('<SUBFUNCTION_NAME>', gcbo, [], guidata(gcbo))
%| Add any extra arguments after the last argument, before the final
%| closing parenthesis.
